# Supplementary material for: Non-Association of Driver Alterations in PTEN with Differential Gene Expression and Gene Methylation in IDH1 Wildtype Glioblastomas
Source: Brain Sci. 2023 Jan 23;13(2):186. doi: 10.3390/brainsci13020186 (PMC9953940; doi:10.3390/brainsci13020186)
Supplement: Supplementary file 1 [file brainsci-13-00186-s001.zip]

Archive with 14 entries (14 files):
- Supplementary Methods.pdf
- SUPPLEMENTARY TABLE LEGENDS.pdf
- Supplementary Table S1A.xls
- Supplementary Table S1B.xls
- Supplementary Table S1C.xls
- Supplementary Table S2.pdf
- Supplementary Table S3A.pdf
- Supplementary Table S3B.pdf
- Supplementary Table S3C.pdf
- Supplementary Table S4.xlsx
- Supplementary Table S5.pdf
- Supplementary Table S6.pdf
- Supplementary Table S7.xlsx
- Supplementary Table S8.pdf
