# Supplementary material for: Non-Association of Driver Alterations in PTEN with Differential Gene Expression and Gene Methylation in IDH1 Wildtype Glioblastomas
Source: Brain Sci. 2023 Jan 23;13(2):186. doi: 10.3390/brainsci13020186 (PMC9953940; doi:10.3390/brainsci13020186)
Supplement: Supplementary file 1 [file brainsci-13-00186-s001.zip › Supplementary Table S1A.xls]

## Sheet: Sheet1
SUPPLEMENTARY TABLE S1A
CDKN2A- UREG-mRNA	CDKN2A-DREG-mRNA	EGFR-UREG-mRNA	EGFR-DREG-mRNA	PTEN-UREG mRNA	PTEN-DREG-mRNA	TP53-UREG-mRNA	TP53-DREG-mRNA	CDK4-UREG-mRNA	CDK4-DREG-mRNA	PDGFRA-UREG-mRNA	PDGFRA-DREG-mRNA	MDM4-UREG-mRNA	MDM4-DREG-mRNA	RB1-UREG-mRNA	RB1-DREG-mRNA	PIK3CA-UREG-mRNA	PIK3CA-DREG-mRNA	NF1-UREG-mRNA	NF1-DREG-mRNA	MDM2-UREG-mRNA	MDM2-DREG-mRNA	PIK3R1-UREG-mRNA	PIK3R1-DREG-mRNA
ALDH5A1	CDKN2A	EGFR	EVA1A			UBAP2	EDA2R	KLHL9	POU2F3	PDGFRA	MESP2	HOXD9	CEACAM22P	FOCAD	SERP2	CDC26	GATA3-AS1	COL8A1	TMPRSS7	CDKN2A	FAM86FP	C22ORF46	CEP76
BEAN1	CDKN2B-AS1	SEC61G	LRP12			FAM83D	FBXO22	TSPAN31	ORM1	KCNH8	HNF4A	HOXD10	OR7D2	LINC01547	SUCLA2	EN1	FXYD4	CHSY3	ST7-AS2	CDKN2B	ORM1	PLEC	SNRPGP15
LINC00908	CDKN2B	SOCS2	TACR1			FAM72B	TXNDC15	CDK4	ABHD11-AS1	HOXC10	TEX38	HOXD11	KCNV2	CCNE1	KCNU1	LDOC1	C9ORF106	BCAM	CSNK1A1P1	EEF1A2	TNFRSF9	HYOU1	PABPC5
CPNE3	CDKN2A-DT	LANCL2	IRS1			MYB	RPS27L	MARCHF9	CSF3	FAM155B	TCL1B	MT1F	OCLM	CDKN2A	TRIM13	ME3	SCGB2B2	JPH1	CXORF58	PYCR1	LCN2	HECW2	ITPRID1
DUBR	MTAP	ZNF541	BTC			CTPS1	UGP2	NEUROD1	SNX9	HOXC6		ADIRF	CD300E	TFR2	HERC2P4		H2BC3	DPP8	C1ORF189	CDKN2B-AS1	FAM81B	HSFX2	CTBP2
SPATA6	PPFIA2	ELOVL2	VTI1A			GLE1	FBXO3	SLITRK2	C6	HFM1		ADCY2	ALX1	KREMEN1	TSPAN31		MISP	GALNT5	FADS2	MDM2	AGR3	PACS1	DUSP10
CDK6	TUSC1	MVB12A	CDR1			NONO	PHLDA3	CYP27B1	PI3	NMU		ANKRD35	ADGRG7	DGAT2	HTR3B		TPH2	NECTIN2	SNX31	RCC1	ADGRF4	IGSF5	KCNMB2
FBXO3	FOCAD	ZNF776	TMTC1			WDR5	SKP1	BTBD17	ICAM1	MNX1		LOC728392		PLP2	CDADC1		C14ORF39	LRP10	FAM216B	NIM1K	KERA	ZBTB45	IDI1
ST8SIA1	PRSS8	QTRT1	CHST3			NOL6	CYB5D2	AGAP2-AS1	GUSB	EYA1		C16ORF89		RAB3IL1	GTF2F2		EGR1	TRIB1	REG1A	RDM1	ATP12A	HAPLN4	CFTR
NKX2-5	PLCB4	SSBP2	SULF1			NUP188	MDM2	CDKN2B-AS1	CXCL5	PLPPR1		LINC00515		MCM6	WBP4			ECE1	BPIFB2	DCPS	DDX43	KCNK10	ZNF273
DIS3L	CRTAC1	ZNF671	FRMD4A			ARHGEF39	FDXR	TSFM	CFB	SCN1A		FAM218A		PRRG4	NDFIP2			UHMK1	MARCHF9	SPSB4	DAO	EN2	LYPD8
MIPEP	PCLO	ZNF181	CYP7B1			TTF1	FGF1	AGAP2	TMEM270	GRIK2				MCM2	LCN8			ZDHHC7	LRGUK	KCNK2	CCDC33	AGBL4	CYP26A1
INSYN2A	KCTD19	SOX9	RNF150			DCAF10	TXNDC17	CDKN2B	EHBP1L1	TBX5				FBLN7	MARCHF9			KIF16B	WRAP53	POC1A	MSX2P1	C15ORF48	RPS25
SLC4A4	IVNS1ABP	MASP1	VWC2			RCC2	TYRO3	TMEM145	CAPS	SLC38A1				TIFA	CLHC1			ADAM10	DNAI2	MYCNOS	PAX9	TMEM104	OSGEP
ZDHHC1	FBLN1	ZFP30	KCTD10			FAM72D	CIB2	KCNK2	C4BPA	HOXD3				APEX2	MRPS31			SLK	HAUS7	MTAP	SAA4	FAM181A	ARHGAP12
AGBL5	GPC6	ZNF446	COL11A1			CHML	CRACDL	NOL4	NFKBIZ	COL11A1				GMPS	EXOSC8			FGD5	SPATS1	TRIM16	CSF3	POM121L9P	MED28
ICA1L	CCDC88C	CRIP2	TRIQK			BRPF1	ST8SIA1	MLLT3	B4GALT1	HOXC5				FAM53C	CAB39L			NHS	AGR3	PPP5C	MAP3K8	KIRREL2	UVRAG
ART3	MLLT3	COL28A1	CNNM2			FAM72A	RPL22L1	NRSN1	VDR	LNX1				DYNC2I2	ZNF99			EMP1	ZNF232	CNTFR	ADGRE3	TMEM45A	GPR174
FABP7	KBTBD12	PEPD	TRAM1L1			DNAJC11	TMEM50B	CDKN2A-DT	AGPAT2	GSX2				MTAP	C14ORF39			PDGFD	ING3	ANKRD34A	TMPRSS7	WNT6
TNFRSF19	PHYHD1	NIPSNAP2	SGCD			TRMT10B	NDFIP2	FUT9	C1RL	HOXC4				TACR2	SPRYD7			ABI3BP	CRYGA	CIDECP1	CPD
FBXO39	ADAMTSL1	DMRTA2	PI4K2A			KIF14	MPDU1	CDKN2A	EXOC3L4	SHD				MOXD1	SGCZ			NRBF2	FOXN4	TUBG1	LY75
RXYLT1	TMEM74	ECI1	AKR1B10			NOC2L	DHRS7	MTAP	C1R	DCX				MICB	KBTBD6			CNTNAP3	RBPJL	CDKN3	TNFAIP3
ARSI	FLRT2	ZNF558	ADAMTS12			SF3B3	PTCHD4	RUNDC3A	TNFRSF8	PLPP7				ARHGAP45	PIGF			DNMBP	ZNF879	CENPM	CT45A5
EIF4G2	SEMA3D	PRPF31	ADAMTS16			ELOA	TIMM22	SCAMP5	PODNL1	AQP7P1				SLC4A11	ESD			NRP2	MXD3	DIPK1B	CLEC12B
WDR41	DGAT2	ALDH1L1	ARHGAP28			POLR1E	RAB4B	ZDHHC22	MROH9	HOXD4				FGGY	NBEA			TBC1D8B	CCDC81	HAGHL	TP63
MUC12	CPEB3	LY6G5C	CACNA2D1			BCOR	TMED7	TSPAN12	MCTP2	RPL21P44				SUV39H1	TPTE2			NCSTN	CDHR3	ASCL1	VIT
RPAP3	PAWR	ZNF837	VAT1L			GOLGA2	SPCS2P4	ZBTB8B	DSE	MYCN				HELLS	MED4			MR1	H1-5	CDKN2C	MEOX1
UBXN2A	KLHL9	RGS6	TNS3			SEC16A	DDB2	GDPD1	APCDD1L	CHIC2				CAPG	KLHL1			ACOT11	NPSR1	POMGNT2	CIBAR2
RB1	MEGF6	ZNF564	LINC00326			E2F3	SLC22A18	AP3B2	CXCL6					MAP3K11	CPNE3			HMBOX1	FAM166C	EIF4EBP1	OSTN
ZFHX4-AS1	NRG3	ZNF615	PANX1			ZNF367	ZFAND6	CRMP1	DIRC1					WDR53	LHFPL6			SFMBT2	NUDT1	CRMP1	CHODL
PDE4B	KCNK2	AKT2	GNAI1			CNTRL	RGS6	GRIA2	ERLIN1					P2RY11	RCBTB1			UNC5B	RDM1	KLHL9	GLYATL1
ETV5	IGSF1	NR2E1	SFRP1			NOP58	SARAF	SCG3	SLPI					ATL3	TSFM			FST	C14ORF180	SPATC1L	ANGPTL5
TXNDC15	RUSC2	ZNF345	ENPP2			SIGMAR1	SDF2	METTL1	ELF4					HNRNPF	GGT8P			ARHGAP24	PXMP2	TIMM44	PITPNA
CANX	KREMEN2	GPR108	GLP1R			CENPF	NDFIP1	TEDC2	CFAP45					PLXND1	SH3YL1			SRPX2	ZBED8	GUCY1B1	APCDD1L
ARMC9	C6ORF223	HES1	ANO4			AURKAP1	KCNJ8	PLCB1	ACSM3					ELF4	COG6			ITFG1	LRWD1	LHX2	AIPL1
C2ORF50	TPD52L1	COQ8B	AGTPBP1			SET	FAM98C	PKIA	LTF					GLB1L2	AACSP1			PTPN9	GMNC	AURKB	CAPSL
NIPSNAP2	DLX5	APBA3	CYP26B1			KIF24	COMMD10	HOXA4	CLCF1					CDC7	HTR2C			KLF4	PRRT4	CDKN2A-DT	NRK
MXRA7	CDK4	ZNF521	GRPEL1			NFX1	B4GAT1	TLCD3B	ICAM4					WDR45	PWAR4			NIBAN1	CYP3A5	NUDT1	NUP62CL
CERS5	CLDN9	ABHD17C	TMEM200A			SCLT1	RILP	TMEM35A	CBLN3					SERBP1	SMPX			KLF16	B4GALT2	ATRIP	ANTXR2
LGALSL	RRAGA	ZNF875	MLXIP			VCP	TNFSF12	SLITRK1	MAN2B1					CDKN2B-AS1	KCNRG			PLBD2	TIGD3	CKS2	GLP1R
OGFOD3	GBAP1	ZNF527	SHISA2			ZBTB5	TMEM9B	OS9	ADIPOR1					COL14A1	CST2			TGFBR2	CPSF4	CDC34	MON2
TMBIM6	GRM5	U2AF1L4	RADX			ZMYND19	COQ8B	GNG4	FAM170A					SLC2A4RG	PCMTD2			LIMS1	GNG4	ASRGL1	PRR15
KCNF1	ARHGEF39	PSRC1	BICD2			CDCA8	SAT2	HOXD4	COL8A2					SIPA1	ZFHX4-AS1			WHAMM	C21ORF58	ZNF423	SCAF11
RGS6	NTNG1	CLDN5	SEMA4F			ZBTB24	TMEM120A	KCNA2	ADGB					SMAD5-AS1	VPS36			EHD2	NOX3	PIMREG	CT45A2
TMEM117	UBAP2	LFNG	PDE3B			U2AF1	TMED10	ATP1A3	ZBTB42					GJB4	UFM1			EFNB2	CDO1	NAXD	IL36RN
H3-5	PRSS12	C19ORF44	ENPP4			PWP2	AEN	MMD2	PLTP					PRPS2	TSC22D1			PLS3	TSPAN31	TMEM11	MCTP2
METAP2	MAMSTR	ZNF136	ZFYVE27			POLQ	FETUB	CACNG4	RAB27A					MGST1	PAX2			FMO4	SLC25A53	PFAS	RDH14
CERS4	RMI2	BBOX1	TBC1D8B			NASP	GOLM2	EEF1AKMT3	SAMD15					RNF135	CCND1			DCAF6	AK9	ASF1B	CEACAM3
LIMS3	CFP	VOPP1	ARHGAP24			ZBTB43	PRORP	MYBL1	MFSD14A					UCP2	N4BP2L2			RNF217	COX20	MLYCD	PPTC7
GNG7	ANO5	GCDH	SLCO5A1			PABIR3	BTBD10	TFAP2B	C15ORF56					TMEM270	NUFIP1			AXL	H3C7	SLC35B1	COL4A6
AGPAT5	RASSF9	PAX6	RNF217			UBE4B	RANGRF	INTS9	CYP1B1					ACAA2	FGF14			EGR2	EIF2AK1	ZNF205	MS4A3
EFHC1	CYP27B1	NFIA	SLC44A5			NUP214	FDX1	GDAP1L1	RNF149					CSF1	TDRD3			LEPROT	SRR	ATP6V1G2	GCC2
COL9A3	GPR146	FAM98C	REPS2			TPX2	DHRS7B	PPM1E	SLFN13					CCHCR1	PCCA			PTEN	YWHAE	RAC3	ANGPTL1
TRPM3	SLC25A51	ZNF177	ANKEF1			GNE	PMP22	OLIG2	PLK3					CDKN2B	KPNA3			NFATC2	NF1	SENP3	AMD1
FZD3	TSC22D2	MEOX2	TMEFF2			RCL1	CD59	RASL10B	MTMR11					HPSE	AGAP2			ADAM9	RNF216P1	RNPS1	SPIN2A
GGT8P	PLCXD3	ARNTL	PPFIA2			CCDC18	CHI3L2	CDK5R1	RAB43					MMP14	KCNIP2			RABGAP1L	UPF3B	TCEAL2	KIAA1671
MTFMT	KCTD8	CDH6	NR0B1			SMURF1	MEIS3P1	RPRM	MTDH					MELTF	MICU3			SYNJ2	SOCS2	WRAP53	CDHR4
RAB36	ZFAT	ZNF302	SLC45A3			SNAPC4	SEC11C	CDC25A	OAF					ATP1A1	SRSF8			MCFD2	WDR38	DOLPP1	DHRS7C
KCNJ16	PRDM8	ZNF419	MTPAP			KPNA6	BLOC1S1	MOB3B	FPR2					PDLIM4	DIRAS2			TGOLN2	CFAP65	SNF8	TTC22
BIRC2	GRM2	PIPOX	HS3ST5			GNL2	TAX1BP3	FAM155B	ZDHHC1					CD109	LRRC49			BVES	ANKUB1	TUBB2B	TEPP
AKAP10	CACNA1A	ZNF444	PRKG2			TESK1	TMEM205	ELAVL2	TMEM87B					FEN1	KRTAP5-7			SHE	DYNC2I2	TOMM40	UTS2
PDIA6	ABCA7	ZSCAN31	DMBT1			IARS1	ZNF287	HR	SLC10A3					EDNRA	FDFT1			MAP3K2	OR52A4P	REXO5	PI16
ACSL3	RNPS1	SARS2	TLL1			CEP85	FJX1	PLPPR5	IL13RA1					HSPB2	TYW5			HS3ST3B1	KRIT1	UCK2	CD226
ADGRE5	STXBP6	NRARP	NIBAN2			AMER1	RYR3	HOXA2	PYGL					HLCS	NALCN			ITPRIP	IQCC	BEND5	PPL
MRGPRE	RTBDN	ZNF607	MCF2			C9ORF131	SESN1	C19ORF73	SOAT1					PRICKLE3	UBL3			SNX29	SP4	DHX30	KLHL10
GLIPR1L2	CLDN6	JUND	BAMBI			LAS1L	B3GALT4	TSPAN13	CCL20					NAIF1	CLEC4M			AMD1	CENPH	CDK4	ABCB11
IFT57	NYAP2	ZNF503-AS2	EDIL3			TTK	IAH1	ST7-OT3	RAP2C					KLHL9	HOTAIR			TAF3	SPOP	TMEM100	OGN
SPRED1	DLX6	AQP5	ANKRD26P1			OXSR1	SULT2B1	GRID2	SHC1					GBA	BTBD3			TM2D2	COQ7	RUVBL2	HCG11
LIMA1	CBFA2T3	ZNF114	ZFPM2			SMPD4	ERLEC1	LINC01102	KLF17					CTSV	FBXL21P			MINDY2	CCDC146	XKR5	TMEM87B
UNC119B	CNTN5	ZNF414	R3HCC1L			FANCG	YPEL5	ADGRA1	DRAM1					FRMD8	DTX3			NECTIN3	FAM133B	NOC4L	EXOC3L4
DUSP4	TMEM35A	ZNF567	SUSD5			NCAPD2	RAMP1	LRRC4	PLP2					B3GNT9	CDK4			SLIT3	DNAAF8	SEPTIN9	PCYOX1
ZFR	SEC16B	EYA2	BCCIP			TSSK3	SELENOW	BCL7A	TNFAIP2					ESYT1	ZNF22			TMPPE	CAPSL	SUSD4	DAW1
FEZ2	PMVK	ZNF497	PARM1			CDC20	SMIM7	RIMKLA	DYNLT4					UNC13B	ARHGEF25			GALNT7	FYB2	ZNF775	PKP2
CCDC73	GATA1	RASGRP2	SSH2			PUS7	GAMT	GLRA2	FES					NIBAN1	EIF4A2			TINAGL1	FMC1	E2F1	TMED10P1
PDGFA	FOXN3	GBP1P1	CHCHD4			MTFR2	LKAAEAR1	DGKB	SLC27A3					INTS5	SIX6			CSNK1G2	GSTA4	SNRPA	PLB1
PIGN	HOMEZ	ZNF260	SERINC5			TOPBP1	ENDOD1	PLPPR1	MICB					MEX3D	CBR4			SHC1	RSPH9	HR	C6ORF15
TCTN1	MARCHF9	CCDC130	SEMA3C			RFWD3	CA2	SHD	PLAG1					GRK2				MIGA1	RMI1	MAZ	ROPN1L
TM6SF2	MYORG	SLC27A5	PTPDC1			TUFT1	RNF180	CSMD1	EML3					PFKL				PI4K2A	TTC29	PKMYT1	CYP1B1
PRKAG1	OLFM3	ANXA5	GRIP1			CA5BP1	CAB39L	MKRN3	ARAF					ZBTB7C				SLC4A1AP	RBM4B	ERAL1	THAP12
KCNRG	MGAT4C	RNF180	COL19A1			SCAF4	TMEM147	POMGNT2	CERS2					RELT				MGAT5	RBMXL1	LINC01003	IDS
STK33	SHB	NAT14	SPOCK1			KNTC1	CALM2	ZNF300	BBOF1					TAS1R3				ATE1	BMT2	PTOV1	HEPH
	DACH1	MAEL	GTPBP4			RERE	CDKN1A	DISP3	MYOF					TBL1X				MICA	PPDPFL	DHRS13	CLC
	JAKMIP1	ZIC2	PCLO			GOLGA1	ART3	ASCL1	G6PD					DIAPH1				CLCF1	CSTF3	TSPAN31	ATP2B4
	ARTN	ZNF333	CYTH1			ATP2A1	MRPL57	FOCAD	OR56B1					TLN1				GPBP1L1	WIPI2	MYCN	MLEC
	RAB3B	RFX4	SUPV3L1			TFAP4	EMC6	ONECUT2	S100A8					TCEANC2				LUZP1	BSND	MRPS2	IL10
	SLC16A7	ZNF227	COX15			RAD23B	CD63	CNTFR	MAP3K8					KCND1					NEK5	DRG2	BAGE2
	SLC9A3R1	NRL	TMEM241			PDCD11	CDK2AP1	PEG3	EMP1					SSR4P1					OR51B5	ADGRA1	CUL5
	HS6ST3	CNN3	TAF3			ZC3H18	FLOT1	GOLGA7B	CMPK1					HAS3					TTTY2	H2AC15	ZNF185
	AUTS2	ZNF441	SMAD7			DDX11	ITM2B	SYP	GCNT1					ZFAT					TMEM254-AS1	HES6	SAA1
	ISLR2	MEIS1	SLC16A7			MSTO1	HINT1	KCNC1	SAA1					MCM5					IFT22	NEUROD1	LRRC37A6P
	CNTLN	CHMP2A	TRABD2A			DDX31	DELE1	CLGN	CLDN23					C12ORF42					SLC17A8	MRPL28	STYXL2
	CAMTA1	PSPN	ZDHHC9			ADAMTS6	MED11	TUBB2B	LINC02085					FLNA					CCSAP	HNRNPAB	CHST4
	CACNA2D1	PGLS	ABL2			ANKRD26P1	KRT7	MAST1	PARP3					OAZ3					C7ORF26	TBL3	NAAA
	LRRC7	DDB2	POPDC3			RAD54L	C19ORF12	SHF	CIDEB					ALDH3A1					CFAP100	MN1	CCL13
	FAM133A	ZNF606	ASB1			ZFAT	TLCD1	ST6GAL2	ITPKC										PEMT	CTU2	GINM1
	LTB4R	PHYKPL	TAF4B			REXO4	EIF3K	PDE9A	ARPC1B										POLR2J4	KIF22	ETV3L
	RGS3	ZNF331	PCDH20			MCM8	TWSG1	ASRGL1	CHI3L1										GPS2	H2AZ1	CASQ2
	SAMD12	ACSS3	FAM13C			PRRC2B	STX8	PCDHB7	SLC12A7										SCRT2	CSPG4	CFAP161
	EEF1AKMT3	ART3	FBXL19-AS1			REXO5	LRRC28	OTP	ITPR3										NCALD	PGP	TBCEL
	C14ORF93	ZNF20	RHBDL2			DPH2	POLR2L	SOX8	SLC25A45										MKRN1	TMEM97	LRRC18
	ZNF367	SCGB1B2P	UBE2Q1			ABCC1	ETFRF1	NCAN	ZMYND10										PARD6G-AS1	ENOPH1	USP15
	AOC2	LRRC75A	TXNRD1			UBE2R2	METTL7B	RTKN2	RIN3										UNCX	NPPA	B4GALT1
	CORO7	U2AF2	HIF1AN			VTCN1	TMBIM6	KLHL7	EFEMP2										IL5RA	SIGMAR1	SELP
	NFYC	ABCD4	MSANTD3			SCML2	SRI	DPF1	GCHFR										TMEM80	SAMD1	GIPC2
	PKHD1L1	ZNF814	SLC24A2			CDC25A	B9D2	KCNH7	CAPZA1										FAM81B	ZNF610	GPR55
	MTMR14	CRISPLD1	NUDT7			FBXO10	LYSMD2	KCND2	ABCC3										TPTE2P3	TPI1	LRIG3
	TSSK3	TMEM45B	PCDH11X			GAPVD1	GALK1	TSPAN7	RBM47										ZFP62	UBE2C	MAK
	FAM72D	HSPBP1	SEMA3A			DHX38	TMIE	CRB1	SLC2A4RG										ALKBH4	SIRT6	SAA2
	U2AF1	ELP4	ZNF676			ODF2	RNF14	OLIG1	DNASE2										RBM48	MANEAL	TGM2
	PPP1R3E	AQP4-AS1	CLN8			NOC2LP2	TRIAP1	GSTA4	STS										ZNF3	C1QL1	RAB27A
	TKTL2	FBXW9	MAFG			RECQL4	CGRRF1	SBK1	GSTM4										TMC2	MIIP	GATA6
	SBSPON	ZNF575	POLR3A			NOLC1	FBXL17	SCRT2	C6ORF141										C6ORF118	PAFAH1B3	PLAG1
	KDM4C	ZNF543	TM9SF3			CDK5RAP2	GRIK1	GPSM2	JADE2										C1ORF158	IGFBP2	NKX3-1
	RNF112	HAUS5	EPB41L3			TULP4	GTF2A2	MPPED2	FGFRL1										ZNF684	MEIS3	GCH1
	ADRA2A	VRK3	PPFIBP1			SCAF8	CMBL	SLC17A6	FBXL13										WEE2	AARSD1	C6ORF141
	KCNJ3	NPAS3	SLC44A1			EME1	ZSWIM7	LSAMP	HPD										ADGRD2	ENHO	COL6A5
	BICDL1	STK19	ABCG1			RUSC2	BAX	STXBP5L	DTHD1										AKAP14	CIAO3	C2
	MTNR1B	SP5	SCN9A			DKC1	ISCU	SEZ6	RUNX1										FAM182B	SLC45A1	TMEM190
	UBE2G2	RBM42	SEMA4D			TRMT44	PTX3	HAND2-AS1	ERMAP										ANKRD53	LRRC4B	B3GNT2
	RCL1	GRIK1	BVES			KIF11	IDH3A	POU4F1	FCGBP										EZH2	BTBD17	FGF20
	SEMA3C	USE1	RASAL2			ORC1	EID1	NEUROD4	CASP8										KCNA6	ASIC4	MT1DP
	CLGN	ACY3	SNX30			CDT1	SHISAL2A	CSPG5	ALOX5										SRRT	RPUSD1	TMPRSS15
	TRPC5	ZNF788P	FLNB			EHMT1	ZFR	CLVS1	KIR2DS4										CENPX	ZDHHC22	BIRC3
	TRIM46	DENND2A	DOCK5			ZCCHC14	DCTN4	PCDHB10	MFSD1										CENPK	TCF25	SRY
	ELAVL2	ZNF790	ALDH18A1			KLHL31	PLEKHF1	CARMIL3	KRT6B										FAM220A		HELB
	NHLH2	TAP1	GALNT13			ZCCHC7	BORCS8	GPR137C	TCIRG1										GLCCI1		UNC119B
	DENND4B	LINC00662	SOAT2			MMS22L	UBE2L6	TMEM196	ARHGAP4										KCNQ4		C15ORF56
	NFX1	DXO	FAM53B			AGO3	TFPT	MANEAL	FUCA1										RASL12		CEMIP
	CCDC141	ZNF14	FAM107B			TEDC2	PLEKHG7	UNC5D	SLC22A4										THAP5		MPL
	ZCWPW1	IDH1	MITF			KIF2C	CHPT1	H2AC15	RAB13										SENP3		JADE2
	FUT9	GTPBP6	ZNF804A			RBBP6	CAMLG	CASKIN1	SLC30A7										BRAT1		FAM238A
	USP31	ZNF709	NKX2-8			PBRM1	RRM2B	TRIM67	TRIM38										VPS37D		WBP1L
	RNF220	ZNF461	IL11			E2F2	NGRN	NUDT10	PLAAT2										CACNG1		CD46
	MAP3K13	PHKG1	PTGER3			CASP2	S100B	RAPGEF4-AS1	LBX2-AS1										LMNB1		ATF1
	NEDD4L	ALDH7A1	MTX2			TBC1D13	KCTD14	EFCAB5	GPX8										ZSCAN21		CHD1L
	RHOV	ZBTB45	DGAT2			RANBP10	CHST8	DLGAP3	GALNT10										PPOX		VNN1
	CCIN	PKIB	RPS6KA6			DDX12P	MIPEP	MAPT	PROS1										SNORA26		SGMS2
	PDE11A	MARVELD2	DYNC1I1			TONSL	NDP	CHRNB2	PSTPIP1										EFCAB10		HOXB6
	SLC7A3	TUFM	BCAS1			SMC1A	SLC25A11	DOLPP1	CPD										SNRPA		PARM1
	NOLC1	MT1M	TTLL11			ZBTB2	ACYP2	CELSR3	LACTB										ERAL1		ACADSB
	NECAB3	ZIC5	PPP2R3A			HNRNPH3	SLC1A2	FAM171A2	VAMP7										IFNB1		HIPK3
	GRM1	ZNF529	SCD			CASP8AP2	ZMAT3	ACTG1P25	MBD2										PHF14		CAMP
	TMEM139	AZIN2	SCUBE3			RABL6	CRYL1	GPR19	MAN1C1										HMGN2		LTBP2
	ADAMTS13	VAV3	RAPGEF1			NAIF1	YAF2	MND1	SAA4										DBN1		RUNX2
	TEX15	LRATD1	UTP3			SMG7	UNC50	UNC79	KLHDC7A										CASP2		CLIP4
	SH3RF3	DPEP1	TLX3			HDAC2	LIPC	EYA1	HSD3B7										TSFM		ADAM17
	LINGO2	GAS1	LDB1			TROAP	MED31	CDH20	C3										FGF3		CSF2RB
	FOXE3	SALL1	NABP1			TPCN2	OR2T4	DRP2	TMED10										H2AX		CR1
	PLIN4	CCDC61	CLGN			BICD2	REEP5	PLAA	ZBTB38										UMODL1		ZNF252P
	TMEM88	CIPC	DOCK10			SPIN4	VAMP5	PCDHA5	LGSN										FAM183A		HTR7P1
	FOXR1	TLE1	SPHK1			PPRC1	SNX17	ENOX1	NUDT22										NDUFAF6		SLC35D1
	RGS7	CIRBP	FGF5			IPPK	CHURC1	ZNF738	LAMB3										FADS1		CYB561
	MYRIP	USF2	LRRC15			ZNF598	FPGT	GPR12	TMCO4												PUS10
	ZNF423	KANK3	SLIT2			EDC4	BCL2L1	CTTNBP2	LILRB2												DDX23
	ADCYAP1	MRPL4	ATP7A			TWNK	BAALC-AS2	CADM2	PLB1												FLVCR2
	SNX32	SEMA6A	STAM			KIF18B	CCDC90B	GPRIN1	PSORS1C1												BCL2
	HYAL3	PI16	ZDHHC16			RRM2	ELAC1	NYAP2	CACNA2D4												ABCA5
	GRB7	PPP5C	F5			HIC2	NME5	ZNF346	MVP												IGFBP6
	LSMEM2	PALS1	PTGER4P2-CDK2AP2P2			YEATS2	CYBC1	PTBP2	ABCD1												AKAP14
	FGF12	CPSF4	SFRP2			SMC3	OVCA2	MAP2	TNFRSF1A												CRYBG1
	ST7-OT3	ZNF155	ETS2			ATAD3B	RNF167	ADGRB3	AMACR												DOCK8
	FOXD4L6	VN1R1	YME1L1			MELK	FEZ2	GLRB	FAM83G												SCARA5
	FAM83A	FOXQ1	NXPE3			MSL2	LINC00324	PKMYT1	ZDHHC6												NR1D2
	CCDC177	WNT16	DKK1			SASS6	NAA38	IP6K2	PAPPA												CBY2
	RNF32	REG1A	NDST4			LYAR	HSD17B12	CBX1	C1S												PGPEP1L
	NGB	ZNF787	NOLC1			RNF38	RNASEK	ZNF833P	KRT7												RAB17
	SPSB3	KCTD14	LRRIQ1			ZBTB34	SOX15	KCNMB2	CCDC170												DCAF12L2
	NDST3	ZNF442	DIXDC1			PRPF4	PIGY	EME1	HK3												LRRIQ1
	E2F1	VARS2	DNM3			C16ORF87	INMT	MEX3A	DNAJC3												NFKBIZ
	DLX6-AS1	ZNF230	WNT5A			RBM10	MRPL35	KDM7A-DT	CSF2RB												FOLR1
	UHRF2	KCNF1	SFMBT2			MKI67	TMED1	HAND2	SERBP1												SLC22A25
	SLC9A5	KRT17P5	CDH19			EXOSC2	SERPINB6	NRXN1	CD300E												APOL1
	CDH18	ZNF304	MSX2			CNOT1	JOSD2	KCNIP2	GGNBP1												TBK1
	DAGLB	AFAP1L1	DERL1			RAPGEF1	SLC52A1	ZNF491	TTC38												CFLAR
	ZFAND5	KMT5C	PPRC1			NCAPG2	CHST2	CAMK2N2	RAB36												DYNC2H1
	RRP1B	SLC38A3	WNT2			CCDC142	LIMS3	FOXN2	LRP10												CCNDBP1
	CACNA1I	NDUFS7	COL8A1			CCNF	DERL2	MYCNOS	CD226
	PAX5	ASB3	PWWP3B			SYNCRIP	CCNG1	RNF122	RAB17
	LRRC14B	CAPNS1	KLHL14			PLAA	METTL7A	E2F2	TYMP
	GRIP1	CNGA3	DAB2			ZNF462	MAOB	HDAC9	CXCL16
	POLR3A	XRCC3	NUAK1			SUPV3L1	PHF11	SIRT4	SERPINA1
	EFNA5	BATF2	NANS			SURF6	VPS29	NTM	STEAP4
	SPPL2C	PLEKHF2	CTNNA3			LMNB2	TMBIM1	ARL4D	CASP4
	OS9	ERCC2	HERC3			COL11A1	PCDH9	ECSIT	APEH
	LTA	RING1	SEC24C			TTF2	UQCRFS1	HES6	TREML2
	AKR1C3	LINC02875	NTN4			DCAF4L1	CLN5	APBB2	SLC39A1
	PAK5	IZUMO4	KCNK15			TSC22D2	TIMM10B	PANK1	TPD52L2
	LRRC26	NKX1-2	RNF144A			RBM12B	FBXO22-AS1	SLC25A23	TNFRSF1B
	TSFM	GET3	RAI14			PUM3	ZDHHC24	ATP2B2	TXNRD3
	SLC25A52	PDGFA	ARPC5L			LSMEM1	TMEM126B	DTX3	GADD45A
	ADORA2A	CDH4	DNAH10			SHCBP1	CD58	TMEM170B	CYB561
	DMRTA1	SSBP4	ENPP5			ASPM	MFSD5	GNAO1	DEF6
	HAUS6	MED29	MTAP			AIFM1	BBOX1	GPR85	GAA
	TSPAN31	DDR1	GPR155			LRRC1	SNORA54	DUSP26	CD164
	MAST2	RPA1	ANKH			HMGB2	PLIN3	KDM4D	TASP1
	ANKRD34A	GAMT	ALPK2			CEP162	HTR3B	PHYHIPL	CABP4
	LGALS9C	FDXR	TBC1D9			FGFR4	NDUFA3	NXPH1	ITGAM
	LINC00574	KPTN	PRPF18			CACNA2D1	SGPP1	WDR17	SUSD6
	NOL6	SELENOV	PTPN1			ARID1B	PSMB6	CDH10	MEDAG
	ARHGAP36	ECH1	CEP126			LRRC47	ALDH1L1	NKD1	SLFN12
	IRF2BP2	GGACT	PIP4K2A			DCAF1	NPTN	DNER	PLIN3
	ONECUT2	FLT3LG	ARHGEF5			TENT4A	MAP2K5	RAPGEF4	RASSF5
	TRIM11	ZNF180	PCDHAC2			NCL	GATM	SYT3	ESYT1
	CACNB1	WSCD1	ZNF697			DNAJC9	NDUFAF1	ATP23	MICA
	TRIM45	ZNF835	RICTOR			PHF13	PTPMT1	BRINP3	APOBEC3C
	TAC3	HLA-H	GSN			AMMECR1	OCIAD1	KIAA1549	LRRC43
	TUBA4A	SPPL2B	NUTM2A			SEC24C	TMBIM4	GRM5	DPYD
	FAM72B	ATP5F1D	RALGPS2			CLGN	PLA2G5	VSX2	CD14
	SERTAD4	PCMTD2	NAV3			SLC25A51	BBS4	SAPCD2	MAT1A
	DCST2	C19ORF25	ADAMTS2			E2F1	TNFRSF10B	MYB	POLD4
	SSBP3	SDHAF1	RAB27B			BRD3	TCTN1	PHF21B	PTPN2
	NEUROG2	PRR14	ADAMTSL1			NOL9	PSENEN	SRPK2	C2
	KIF6	STON2	C21ORF91			SS18L1	HIBCH	NKAIN1	HCK
	CPLX3	ATF6B	ZNRF1			NMU	PLPP3	CKMT1B	SLC66A3
	C17ORF107	ABCD3	SLITRK6			ATXN2L	NTPCR	DBN1	CYB561A3
	RBMS3	TNFRSF19	KDM4C			SDHAP1	C11ORF49	PGBD5	STYXL2
	HDAC5	APOM	CDV3			ANP32B	RAB28	FNBP1L	SIX5
	LINC01547	DBX2	C11ORF24			DTL	CST3	HOXD3	SPATA20
	RBMXL2	ZNF45	PAIP2B			PRPF3	MDP1	C17ORF50	LTBP2
	RASAL2-AS1	ZNF211	PAX9			CEP104	BIRC2	XKR5	GALNT5
	PRRT2	TSSK1B	FAM163A			YY1AP1	NDUFV2	GPC2	EFCAB12
		SOCS1	NOS1			RRP1	SPCS2	RGS7	CAPN1
		SPINK8	ABRAXAS2			LTV1	FBXL3	LHX1	MNDA
		XAF1	PLCL1			SF1	PHOSPHO2	REXO5	CARD6
		AQP4	ECEL1			TOP2A	KCNU1	B3GALT2	SELE
		TMED1	CACNA1E			MAST2	CALR	BRWD1	MRC2
		KLHDC8A	MGAT5			PASK	RABAC1	GSG1L	EMB
		ZNF568	GJB2			AURKA	CLRN1	SOX4	SERPINB1
		SMG9	PRICKLE1			RNPS1	ITGB8	RGS7BP	TRADD
		ZNF566	STAMBPL1			EDRF1	HACD3	CAAP1	TNFAIP3
		MPV17L	BAAT			TRIM45	IMP3	ANKRD13B	TM9SF1
		LHFPL6	ALAD			TARS1	FBXL5	NPPA	SP140L
		CCNP	LINC00632			ZMYM3	COPRS	NSG2	CTSB
		SLC39A3	SLC6A6			HELLS	PDGFA	NIM1K	PADI6
		HMG20B	PDCD11			HROB	CAPNS1	HOXA3	BSND
		FAM181A-AS1	SLC6A15			CDC25B	DNPH1	MYCN	CCDC74B
		GNG7	EGFL6			FANCA	RAB31	SEPTIN3	CALHM2
		SLC27A1	RRP1B			MDN1	MYG1	ZSCAN16	KDSR
		TMEM71	CCN3			SH3RF3	B9D1	ACBD7	SLC33A1
		CARMIL1	AFF2			KIF20A	DHRS12	MARS2	WIPF1
		DBI	PLD1			ALDH18A1	SLC16A11	CENPH	ITK
		SLC24A3	ABTB2			USP13	MESP1	RAB3C	EFEMP1
		LIPC	HIPK2			POGZ	NDUFC2	TMEM97	LMAN1
		TIMM29	SLIT3			GATAD2B	ADORA1	PIK3R3	SAA2
		ZSCAN5A	GDF6			ZGRF1	DNAL1	DTL	RUNX2
		ZNF547	INVS			SOX12	MICU2	SALL3	HCG11
		ZNF571	YPEL2			QSOX2	MIR155HG	SLC6A12	ADGRF2
		ZNF580	RYBP			SPAG5	WDR61	GRIA4	TEAD3
		UBR7	ZNF492			CCAR2	MPV17L	GPT2	TIMP1
		ECHDC2	CXCL12			PHF8	ILK	CXXC4	SUMF1
		LKAAEAR1	SLC30A2			CCDC168	FNDC4	MGAT5B	S100A11
		ZNF773	LINC00467			UBAP2L	BLOC1S2	PRMT8	CIITA
		NOTCH4	BEND4			CDC7	SERTAD1	CASC15	TNFSF4
		SHFL	LARP6			RRP12	SLC48A1	CPLX1	CYFIP1
		ZNF112	ANKRD7			MTHFR	EGFR	PLCXD2	DENND3
		EDA2R	TRDN			GPR63	ACSS3	ZNF285	ZPLD1
		HPR	DSC2			UBE2G2	GLRX	AVIL	MESD
		NETO2	ALDOB			ARHGAP17	EXT2	TUB	IL17RC
		ZNF627	CLDN2			SOGA1	SPARC	LINC02210	RGL3
		FAM181A	PRSS35			PLXNA3	PIH1D1	RAD51C	MREG
		ZNF83	ERICH6B			FOXK1	SNRPN	FNDC5	PLA2G2A
		S100A3	KANK4			THOC2	RHBDD2	FAM234B	TTC39A
		GBP1	STC2			MCM2	COPS7A	IGLON5	CAST
		ZNF582	LAYN			ATAD3A	TTC1	OLFM3	IQGAP1
		R3HDM4	LINC01134			DVL3	PDE4B	MCM10	NKX3-1
		GAB1	GLYATL1			SENP2	TMEM223	CDCA3	WHAMMP3
		ANXA2R	DENND10P1			CEP131	PKIB	TRAIP	BNIP2
		PRSS27	PSD3			TCOF1	TTC38	PTPRO	OSMR
		NANOS3	MLANA			NSUN2	UGT2B15	MIR9-3HG	B3GNT5
		IRF2BP1	SYT9			FAM83C	ARL14EP	CTNNA2	RGS19
		ZNF134	GFRA1			EPB41	NDUFA2	UBALD1	CLBA1
		PAF1	FRG2DP			DSN1	CFAP46	MAPK8IP2	TMEM254
		TJP1	UBE2E2			MCM7	HDDC3	NUDT1	DYNLT5
		SOX15	ERCC6L2			TOPORS	METTL8	CSMD3	ETV3L
		SDR39U1	PAK3			GBF1	KCNIP1	ZFPM2	PSORS1C2
		TMEM161A	DCBLD2			JARID2	COX11	DUSP8	CEBPB
		TMOD4	TOMM34			RRP1B	PSMD8	HES5	ST6GALNAC2
		ZNF613	ALX1			IGF2R	NAXE	ZNF433	WTIP
		CENPBD1P1	ANKS1B			PHACTR4	LRRC75A	SOX6	CREBL2
		SHPK	ATAD1			NUF2	GMFB	ZNF571	SAT1
		ACKR3	RAD23B			RPL23AP53	OR2W3	SMPD3	CPVL
		TSEN34	PRELID2			CDCA2	MRPL16	NRXN2	PACSIN3
		ZNF799	AFAP1			USP49	SGTB	TMEM169	JAK3
		MZF1	PRLR			FANCC	PDCD6	ZNF519	C5AR1
		ERF	HNF1B			CDCA7	ROM1	CKB	IER3
		ZNF599	PDZD8			COL21A1		TDRKH	EAF1
		GPHN	KIAA0930			CRAMP1		MPP2	RNASE2
		FDX2	SFR1			SMC2		BRSK2	TMEM150A
		RLBP1	GPATCH4			IQGAP3		MNX1	CASP7
		IL12A	FAM20B			SFPQ		NELL2	LTBP3
		B3GLCT	CDR2L			AGO1		LHX4	HCP5
		MTARC2	FBH1			PDZRN3		PPFIA3	RNASE3
		EMID1	CACUL1			MAP3K4		SLCO5A1	GNA15
		HNF4G	COL24A1			NEK2		SCN3A	TMCO3
		GATM	HSP90B3P			PRRC2C		HOXD9	IKBIP
		DPF3	GOLGA2			JPT2		GPR63	TNFRSF14
		YJU2	INHBA			U2SURP		CTDSP2	MYO1G
		SLC26A4	EPHA7			FUBP3		GEMIN8P4	KYNU
		STK11	PREP			FBXO5		ZNF682	CD2AP
		C19ORF47	CADPS			CTRL		CCND2	DYRK3
		ZNF383	NKAIN2			MTPAP		NHLH1	PLAUR
		CDC34	AMPD2			SMARCC1		KCTD5	DDR2
		SMAD1	SRL			SECISBP2		LRRC4B	TGFBR2
		SCAMP4	STRN			TAF4B		ZNF195	RAB11FIP1
		ZNF626	LCOR			SETD2		TMEM131L	HECTD3
		BST2	CNTF			CENPJ		CEP72	COL13A1
		NODAL	TMEM268			MFN2		AGAP3	FCAR
		CC2D1A	FAM201A			MDC1		UNC13A	NCF4
		KLHL25	PKP4			POLE		RDM1	NUDT8
		FLOT2	CRYBG3			RBM15B		PCSK2	CHST2
		ZNF416	GREM1			TMEM131L		XKR4	IL1R1
		ESAM	NDST3			CCNK		FANCD2	GNAI2
		ARC	C2CD2			GSE1		STMN4	EFCAB14
		BATF3	GPC3			IFT74		MYT1	COPZ2
		REX1BD	MIPOL1			ZNF638		ANKRD34A	ADGRE5
		CXXC5	FGF13			TPR		TMEM74	FBXO32
		RFXANK	SPAG6			TAF5		NCAM1	TBC1D8
		ZNF132	SLC5A3			MAGI3		ORC6	IL18BP
		FERMT2	GALNT12			CLSPN		KDM1A	MFSD8
		TNXB	SYNE1			LSMEM2		CSDC2	SRPX2
		TBC1D17	ZNF488			ARID1A		LYRM7	STAT5A
		GPS2	DDX21			QTRT2		SOX11	GINM1
		ZNF443	RBPJ			SMU1		MYT1L	RDH10
		ECSIT	IL1RAPL1			RBM15		GLCCI1	GSDMD
		ZNF226	WDR31			UBN1		ARHGEF25	CSF3R
		TBCB	GDF11			MRRF		ZNF85	APEX2
		ARHGEF26	SRD5A3			CSTF2		ASIC1	NAGA
		CARD8	SEC23IP			HDAC6		NXN	TGM2
		TMEM147	RASGEF1B			CIZ1		LINGO3	RNPEPL1
		EIF3G	ARCN1			RCOR2		FAM222A	SGMS2
		TMIE	TRAPPC10			GINS4		BCAN	GLMP
		ZNF772	UBXN7			TET3		CPT1C	TRAF3
		SRARP	FAM13A			SEC63		HMGB3	FMNL1
		ZNF17	BRAF			RC3H1		RND1	TMEM64
		AURKC	KCNS3			PLK1		PAQR4	XKRX
		HYI	SLC9A7			EXOSC10		GRID2IP	PDIA5
		DTNA	IL19			ZNF182		ACTL6B	TNFSF13
		ZNF585A	PTCHD3P1			SRRM1		RAMP2-AS1	MAPK13
		SKINT1L	AMDHD1			IRS1		LRRTM4	CAVIN1
		CD320	TCOF1			NPC1L1		LINC01003	CAMP
		C11ORF49	DENND10			DCP1A		AURKB	SIGLEC10
		FIBP	RNF145			GNB3		RNF44	WIPI1
		TGIF1	RC3H2			ULBP2		AFDN-DT	CNIH3
		WEE2	MICU1			HCFC1		PHACTR3	DRC1
		TRIM22	DEUP1			RPL36A		OMG	HIVEP3
		FIZ1	VTCN1			HNRNPM		TUBB2A	ADAM9
		POU3F2	SLFN5			PDS5A		SGO1	DCAF6
		ZNF583	IGF2R			MCM3		PLXNB1	TACSTD2
		GATD1	OSGIN1			KIAA2026		DBF4B	SERPINF1
		MAP3K14	FBXL2			CAPN15		INSM2	LRRN4CL
		ZFHX4-AS1	ELAPOR1			CRYBG3		KLHL23	DAW1
		ZNF235	CERK			HTT		HNRNPA0	ASGR2
		IL4	LOXL3			IGFALS		CACNG1	GPR87
		ZNF585B	EIF3A			DENND4B		TENM3-AS1	RASSF6
		NOSTRIN	LAD1			ZBTB17		ZNF670	ABTB1
		NR3C2	DIRC3			SRRM2		JAKMIP1	MXRA8
		ZNF440	RAB9B			MTOR		PAK5	PLBD1
		ZBTB42	P4HA2			EEPD1		IRX5	GLT8D2
		DUS3L	CCNJ			AMIGO3		SRRM3	APOL1
		CHST8	WDR37			USP36		RAB3B	CHRNA9
		FBXO17	LRRC18			SETD1A		SLAIN1	CD33
		ZNF432	MYRF			KIFC1		ZNF473	CUL7
		NUDT19	TSPAN19			TCP1		SIX6	SUMO1P1
		ZNF823	GBA			TAS1R3		GPM6A	LAIR1
		ZNF254	PIGP			MACO1		MYBL2	TPM3
		NME3	NECTIN1			TAF1		KIF22	SDF4
		AKAP8	MAGEL2			TARDBP		VPS37B	GPR84
		CAMK2B	PELI1			PIP5KL1		EBF3	PLCB2
		COMMD10	ASAH2B			TRMT6		PCDHA2	GAS6
		LRRC36	GLRA3			CHTF18		ARF2P	PTK2B
		ZNF546	SOCS5			DCAF12		VIPR2	PRDM5
		ILVBL	IRX1			GEN1		NANOS2	AHNAK
		KEAP1	CFAP20DC			CAD		MDGA2	PPM1M
		ZFYVE21	RAB38			KIF4A		PCDHA3	LGALS1
		MISP3	CDKL5			PAXIP1		FGF9	SCN7A
		EID2	NRP2			LY6G6C		NTNG2	SPPL2A
		CXCL11	OXGR1			RBM28		CACNG2	SLC50A1
		ZNF584	H2BC4			ABL1		ZNF10	RIN1
		ABCB8	WFDC1			CNOT10		CAMK4	EMP3
		CCDC163	ZNF469			DNA2		RALGPS1	PDCD1LG2
		CIB2	TRUB1			BMS1		ZNF512	RPS6KA4
		GANC	JMJD6			FAM20B		RNFT2	ADAM15
		CD82	MAP3K4			PYCR1		DEPDC1B	FCGR2C
		KLC4	IPPK			SPEN		RGS8	S100A9
		GMPR	CHML			LINC02872		SLC26A10	C2ORF50
		PLSCR1	PCSK6			ANAPC2		NOVA1	SP100
		CIAO3	PLEKHG5			ST8SIA2		THRA	CMTM3
		ZNF420	CCSER2			XPO5		GDAP1	PSEN2
		TSPAN3	RCAN2			MEX3A		CENPP	FCGR2A
		RAB34	TUT7			GTF3C5		RBM14	GPR152
		CRIP3	PABPC4			SART1		NREP	TRIP10
		CCDC97	OTULIN			ERCC5		DISP2	OR51B4
		RAB4A	GLIS1			SLCO5A1		TMEFF1	HTR7P1
		TNFAIP6	TGOLN2			ORC6		HDGFL3	PRKCD
		CALM1	STK26			OBSCN		LINC02731	CYP11A1
		ZNF219	SPOPL			ATAD2		SLC38A1	RHOD
		INHBB	FAM133A			THRAP3		ZNF3	LRG1
		KAT5	JOSD1			MYORG		CBS	GCLM
		HEPACAM	ZNF727			HP1BP3		PTPRD	SLC15A3
		CHCHD2	ZRANB1			ZC4H2		ZNF821	CASZ1
		ST3GAL3	ANP32B			ELAVL1		MLLT11	MUC1
		TMEM121	AKNA			CCNJ		NCALD	CORO1B
		ZNF836	NPY1R			BUB1B		RNPS1	CTSZ
		ZSCAN26	AMPD3			CDKN2B-AS1		CKMT1A	LCTL
		SPATA6	SATB1			RBM14		SFPQ	CCDC88B
		IRF2BPL	FAM102B			ERCC6L		CDCA8	MCUB
		ZSCAN12	CMIP			SMPD4BP		ZNF566	NAMPT
		FAM181B	RIPK4			ALDH1B1		ANK3	RILPL2
		ZNF576	SH3BP5			MCM3AP-AS1		HPCA	COL8A1
		RGS5	PGAP4			BCAR1		ZBTB18	VENTX
		SLC24A5	MYO1D			DDX10		PTTG1	SDC4
		GBP4	ARHGEF35			MCM4		GADD45G	HEPH
		RHPN2	RBM11			NOL8		GFRA1	RASGRP4
		ETV7	MMD			USP31		GRK4	EFHC1
		SUB1	PABPC1			EIF3B		DCX	DNASE1L1
		HEPN1	MARCHF1			DDX51		KIRREL3	RNASE4
		TP63	TBC1D22A			H2AB1		RGR	PTX3
		HSPB6	BAG3			USP20		HNRNPAB	DOCK2
		NPEPL1	ODF2L			CBLB		IGDCC3	NOTCH2NLA
		TAF9B	STN1			TASOR2		SEMA5B	S100A16
		AHCYL1	DIAPH2			DDX27		DIPK1B	ANXA4
		MLC1	KLF8			STK35		PDE3B	COL3A1
		MUTYH	DYRK2			FBRS		LRRTM1	RAB3IL1
		SLC38A5	CCDC70			CLTCL1		NKX3-2	FLVCR2
		MYO5C	USP12			CHEK1		SIM2	SSBP4
		DRG2	FKBP4			SLX4		HOXA9	RIPK1
		MZF1-AS1	KCTD9			GTF3C2		GLIDR	RNF135
		ETV4	TMEM184A			NFATC3		PDXP	ATL3
		ILK	CUTC			SPOUT1		CHRDL1	IL15RA
		INO80E	TTF1			PTK6		GARNL3	B3GNT9
		PPOX	H2AC8			CELSR3		NOVA2	SERPING1
		ZNF793	GLTP			XPO7		FOXN4	KCNK6
		SHROOM1	FAT2			KDM4A		NKX2-2	HSBP1L1
		MAP3K1	DNAH6			TRAF2		FOXM1	HTR3C
		COPE	CNTNAP3			CAVIN4		TMEM121B	ARHGAP25
		EGFL8	TNNT1			ZWINT		TOP2A	CCL7
		ZNF708	PITRM1			ADAT2		ZNF311	SSC5D
		VPS52	NUTM2D			GNL3		COL9A1	FBN1
		NR2C2AP	SLC9A2			PRKDC		KIF18B	ALDH3B1
		KCNIP1	ARFGEF2			TRIM33		HRH3	RRM2B
		SLC39A10	PDCD4-AS1			UBN2		VXN	MT2A
		PSMC4	UGDH			SETDB1		SATB1	PRECSIT
		TLCD1	FERMT1			ZNF263		OCM	LPXN
		ZNF266	SMURF1			EXOSC3		PCDH7	TRIM48
		LINC00926	TTC3			TJAP1		GUCY1B1	PLEKHO2
		LRRTM3	HK1			SAP130		FAM135B	CCL2
		LINC01003	TAF5			PGD		C5ORF34	NBPF4
		ZNF320	STK4			PHIP		MAGI2	CD46
		PPP2R5A	TBC1D16			INTS1		GPR151	ENDOD1
		SLC17A3	EIF3H			SMC6		NTNG1	ANPEP
		RBBP4	PRDM4			TRIM11		UBE2O	HNRNPF
		ZNF524	WAC			ACACA		RNF165	TRAM1
		RAB11B	OBSCN			MTA2		TNR	SIPA1
		C20ORF202	LACC1			ATXN7		GSX1	DNAI4
		ZNF530	TBX19			SRRT		SNAP25	BTBD19
		CCSAP	PDZD7			REPS1		ARHGAP33	LIPC
		ZFP36L2	RPS24			MED12		ABAT	GLB1L
		SMYD4	ABHD6			MORC2		SNRK	ALDH1A2
		GNAS	SOX10			SETX		ENHO	DMC1
		SOX21	HMBOX1			PDXDC1		NDRG4	ARMCX2
		MPPED2	UGT8			PRSS12		DDX12P	RCAN1
		ROBO2	MOG			GPSM1		KBTBD6	BMX
		STX10	OSR1			DHX57		MN1	CDSN
		PHLDA3	PPIF			PTBP2		SPAG5	IL4R
		C2ORF80	SHB			ODC1		LINC00689	STAB1
		RUBCNL	NRG1			FASN		PHC1	SECTM1
		ZNF784	USP27X			GTPBP4		PTOV1	MAK
		POMT2	FAM219A			CHAF1B		GBX2	RRAGC
		ZNF490	NIPA1			DAZAP1		DPP6	SCNN1A
		ZNF761	PRR34			CNKSR1		CNTN1	ODF3B
		ZNF43	SGK3			LBR		PHF14	WAS
		METTL7A	ATE1			RYBP		ZSWIM5	BSCL2
		ZNF765	KSR2			PPFIA2		ZNF775	CAPZB
		NTRK3	EREG			EWSR1		RPS6KL1	BORCS7
		BTN3A1	RUNX2			ELP1		AUNIP	DOK1
		FARS2	CSMD3			NUP93		PTGDR2	TMBIM4
		RBCK1	STXBP6			FIP1L1		VASH2	VASN
		UMODL1	WNT7B			CCDC14		MCM7	PLCG2
		EPN2	POLR1F			NKTR		CDK5R2	BIRC3
		GTF2IRD2	AAK1			HNRNPA3		FUBP1	ADGRE1
		ZNF223	SMG8			KARS1		MTSS1	CTSL
		METTL17	TATDN2			PLS1		CELF3	DOCK8-AS1
		CDKN2C	SYAP1			ASXL1		SLC35F1	KCTD18
		ARSF	EHF			ARHGAP28		MARCKSL1	MARCO
		EDNRB	ST8SIA2			DEPDC1		CDT1	TBK1
		ALKBH7	HMX1			NPHP4		ADGRB1	HSP90B1
		MAN2C1	KLK6			RTKN2		HROB	TMEM109
		TSPAN10	LPAR4			NSD2		SYT4	FZD5
		HIGD1B	ANKRD34B			SLC22A20P		ASNS	ASIP
		TYK2	GNAL			MIR600HG		SHC3	MOV10
		CCDC159	WIPF1			MEX3B		CCNG2	MYO1F
		ZNF713	ZCWPW2			TMEM39B		UBE2C	CRABP2
		OSGEP	TENT5C			ZNF764		CENPA	NDST2
		CEP89	PFDN2			THBS2		UNK	MBD4
		TPM3P9	SLC2A6			ZSCAN20		DLL3	PARVG
		USHBP1	GPC1-AS1			HMGN5		POLG2	CSF1
		BAX	ZNF208			PRC1		LHX2	CHP1
		POLR3G	UBAP2			CBX2		SEC61A2	MAPKAPK2
		IRF9	MEGF9			SPDL1		HINFP	LILRB1
		SLC16A4	CTSV			CLDN6		CDCA7	CFLAR
		RAVER1	PRDM8			WFIKKN1		FABP6	BCL3
		TM6SF2	HNRNPH3			GSDMB		ABLIM2	PTPRU
		UBE2M	ADAM29			TAF2		GASK1A	IGFBP6
		ZNF565	RNLS			CENPE		KIF5A	FCGRT
		NDP	KLK13			USP19		RIMS4	APOBEC3G
		ATP13A4	BARX2			FGD1		SLIT1	UBXN11
		GSDMD	ATP12A			WDR6		OLFM1	LINC01366
		KIAA0040	PDK4			CDK12		NANOS1	GALNT4
		LXN	RAD54L2			UPK1A		TMEM151B	LAPTM4A
		GRHL3	HDLBP			DEK		KCNE5	CAMK1
		CPNE4	GFPT1			EIF4G1		TRIP13	FANK1
		TLK1	RNF217-AS1			NOP2		TBKBP1	CP
		ZNF429	CLDN6			NUP155		HIPK2	LGALS12
		RPH3A	MAG			PCNT		RAB6B	SOCS6
		DLST	SNX18			FOXN3		BCHE	F13A1
		RABAC1	BEND3P3			GRHL1		RIMS1	ACAP1
		UBALD2	MEIG1			ZNF646		ZNF253	HCAR3
		EPS8L2	NIPAL1			COX19		CDHR1	FZD7
		MT3	ADCY5			CDIN1		ORC1	RAB21
		WDR83OS	MMP10			ZNF70		CHRNA4	RELB
		FGFR3	P4HA3			SBSPON		SCRT1	CHST4
		RUVBL2	PLAA			ZNRF1		TTLL2	C7
		SLC25A45	MCU			MAP3K7		MACIR	STRADB
		MARVELD3	TMF1			MAP4K5		ZNF169	TWF2
		ZNF350	UAP1			TPRN		WDR47	CES2
		DDAH1	TKTL2			SMG1P3		ESRRG	ACP3
		PHKB	SLC13A1			ATAD5		UBQLN4	KDELR3
		SLC6A11	EBF3			MTAP		BHLHB9	NFAM1
		CCDC80	SYNJ2			LINC00205		NFIB	APOBEC3F
		BTBD2	KDM2A			FGF12		B4GALNT1	THBD
		HPD	NT5DC1			VIRMA		USP30	TRANK1
		VMAC	KRT78			ZFTA		DLX5	BATF
		DSEL	FOXD4L4			TUT4		OSGEPL1	PNPLA6
		GTF2IRD2P1	UHMK1			SRSF1		MBTD1	LRPAP1
		NDUFB7	MACROD2			ZC3H3		HECW1	REEP3
		NAALADL1	ANKRD13A			GJB7		NGB	LILRA3
		ORAI1	KIF3B			CDKN2A-DT		PROC	SNORA40
		SLC39A9	GRIN3A			FERMT1		BIRC5	DNAJC21
		TAF6L	RAB40B			TCERG1		ANKS1B	UBTD1
		PTPN21	GPR179			C5		RTN2	RARRES1
		ZFP14	SLC6A3			ATP6V0A4		PIP4K2C	GM2A
		IRF3	GBF1			LINC00242		SHANK2	PRRX1
		PCIF1	SRPRA			RFPL3S		NCAPH	RHBDF2
		P2RY1	C17ORF67			DPH3P1		RCOR2	PPP1R2B
		ACSL3	HMGCLL1			PRR14L		ZCCHC18	SLC16A5
		GRAP	LINC00239			WRN		HOXA5	HHIPL2
		ZBTB22	ABCC1			H2BW4P		UNC5A	CES3
		POLR2I	CIT			ATR		HCN3	WFDC10B
		ZNF569	IL5RA			WDR3		TTC3	IRF2
		HLA-A	M6PR			TTC3		ZNF620	SOD2
		OPLAH	TFPI2			CPLX4		TEX10	ETV7
		RASGRP1	DDX10			RNF122		SRSF12	IRF1
		LSM14A	ATP6V0A4			UBE2C		MARCHF4	FBLN7
		PSORS1C1	APAF1			N4BP1		UNCX	CAPN2
		MYPOP	WAPL			KDM6B		KLRG1	SELENON
		MIR924HG	ACKR1			HIVEP1		ZNF804A	PI4K2B
		PLA2G4C	RGS17			ILF3		XKR7	PYCARD
		SCHIP1	TRAF3			DGCR8		HNRNPH1	LY96
		PSME1	CTSC			TAF5L		ANXA6	CASP5
		CLPP	DLX6			FIGNL1		ZNF273	FKBP10
		MYLK2	LIN28B			RGP1		CADM4	CTDSP1
		AP1S2	HK2			STRBP		LINGO1	CD177
		ZNF503	SLC31A2			WDHD1		RGMB	CD4
		SNHG11	ZNF536			PHF2		METTL11B	MGAT4B
		COQ6	SFXN3			PLK4		KIF15	COL6A2
		FOXC1	FHIT			ALMS1		CPLX3	SLC39A14
		TCF23	PPP1R16B			GRM2		ZNF92	BCL2L12
		MEF2B	FOXP2			SOX4		GNG2	COL1A1
		SPRY2	C22ORF31			NIPBL		DCTN2	RRAS
		CLEC18B	CERS6			TMPRSS6		ZNF428	CASC2
		TMEM259	EPB41L4B			ONECUT2		KIF21B	CMAHP
		C2ORF72	SELENOI			RFC1		VGLL2	VAV1
		ZNF324B	SH3GL3			HNRNPD		PYCR1	CEACAM3
		LINC00663	TPPP			TTC13		UCN	AIFM2
		LINC00461	MAP4K4			CROCC		CEP78	PSD4
		SMARCD3	CNNM1			SLC7A6		ARPP21	GBP2
		SALL2	NKX3-1			NT5DC2		ARHGEF9	DNPEP
		ZNF785	GTSF1L			DAB2IP		WNK2	PITPNM1
		ARAP2	SPTLC2			CKS2		TENM3	SH2B3
		BCO1	RNF32-DT			MEIS2		KCTD15	PARP4
		SRRM5	MTMR2			CNTLN		ZNF589	FRMD8
		MFSD2A	LGR5			TSC1		CDC45	ASCC3
		TRIM9	AGPS			DGKD		NEIL3	NCKAP1L
		OLFM2	DSC1			LMNB1		CAMTA1	TCHH
		TOMM20L	TINAG			DDX18		CLASP2	APOBEC3D
		IL17D	GREB1L			TRRAP		SPAST	SPTLC3
		NPNT	SAR1A			NEURL1B		FBN3	KIR3DL2
		ADRA1D	COL13A1			UCK2		SYT16	FYB1
		BCAN	CAVIN4			IQCB1		KCNT1	MYBPH
		CCDC106	ANO5			MICAL3		THOC3	PERP
		THSD1	SEMA6B			LUC7L2		KIF3A	HS6ST1
		TMEM216	YWHAG			ATF7IP		PCDHA1	ADGRE3
		C4ORF36	RORC			PATL1		KIF26A	FSIP1
		ARMC6	MYRF-AS1			PMS1		KIF1A	IFNGR2
		IER5	DACH2			SPATA5		ELMO1	HCLS1
		ZNF264	ZNF281			ZNF778		SLC4A10	RTL3
		TPGS1	CBX6			RNF144A		PSD2	TNFAIP8
		LSM2	RHOBTB2			RECK		TMEM241	RGS18
		MED16	FLRT2			RICTOR		ING3	P4HTM
		ZNF844	H2AC18			PLCB4		NSUN6	UCA1
		C6ORF15	ADAMTS15			KIF23		MEX3B	TTC7A
		WDR18	USP46			METAP1D		FAM110B	IL16
		MRPL2	FUBP1			NELFB		TKTL2	ARL13B
		HEXD	CCDC71L			MSH2		KCNB1	PIGB
		VN1R2	CXORF38			ZNF75A		SLC17A8	ACTR3
		BCAP29	TEX10			TMEM31		KLHL35	PDIA3P1
		GDPD2	SBNO1			PDHA1		SPTBN2	MOCOS
		PLEKHJ1	ZNF485			ACD		MYCL	EGFL6
		CDK6	CNTNAP4			KDM5C		E2F1	IL22RA1
		ZNF561	TMPRSS11F			CKAP2L		PRSS12	LMLN
		LIX1	C2CD2L			CENPH		FAM155A	WWC2-AS2
		CUBN	SHTN1			BEND3		LRRN1	SYK
		ZNF701	CLIP4			CCNA2		BEX1	TRPM2
			CDC27			KLHL21		GRHL1	TPRG1
			SLC25A32			TRIM35		KIF5C	FMN1
			H2BC5			SRCAP		LRRC3B	GBGT1
			FAM114A1			KPNB1		BEND5	CFI
			MAP1A			MCM6		TOX3	CEACAM4
			SFXN2			ANKRD50		B3GAT2	FGG
			SRC			DCAF16		FKBP4	TBC1D15
			BMP2			TOP3B		CASK	PPP1R18
			GDNF			CAMSAP1		CDH1	TRIP6
			SENP2			GMEB2		CHGB	PI4K2A
			ABI3BP			POGK		CCNJL	CHSY1
			RNF44			AFG3L1P		RBM10	MYCBP
			ST18			HNRNPAB		ZNF711	SLC22A18
			MED1			ESPL1		HMGCR	PIK3R5
			SRXN1			BACH2		GOLGA2P10	PIGT
			MYLIP			KDM4C		LIN9	CCPG1
			LRRC3			ANKRD11		CAMSAP2	CHI3L2
			KCNG3			PRPF38A		DACT3	PTPN6
			MAN1A2			KMT5B		BCL11B	AHNAK2
			LINC00494			INE1		ATP1A4	PCYT1A
			PGBD3			RFC4		MIMT1	SSR1
			REM1			STXBP5		SLC6A1	SLC8B1
			TCF20			GIGYF1		PODXL2	TESMIN
			PNLIPRP3			HAUS3		ZNF74	DNAJC4
			GOLGA4			GNL3L		WNT7A	FAM83H
			DNAJA1			KIF15		KCNH4	MOB3C
			XPNPEP1			DNMT1		KIF20A	MAN1B1
			BMP5			GCM1		MTMR9	PLOD2
			MMP1			GCN1		RCC1	EPHB4
			EHD1			AKAP9		ALDOC	ZMYND15
			DNAJC21			HMGB3		TFAP2A	PCED1B-AS1
			ECD			CERS6		GLDC	MAP3K6
			GNB4			NCAPH		CDKN2C	FAM20C
			SLC7A4			MYBL1		SP4	IRF5
			TMIGD2			MASTL		COIL	B4GALT5
			RNASEH1			KIF13A		DLX6	SERHL2
			NOL4L			CREBBP		PATZ1	RAB32
			IFTAP			KCNK2		CENPO	CLEC7A
			PABPC3			GDPD3		XKR6	SELP
			KLK10			NUP205		HOXD8	P4HB
			ITPR1			UHRF1BP1		CASC3	STX11
			ECPAS			UBR4		WSCD1	EGF
			ULBP2			IGSF9		ASTN2	NFKB2
			LHX8			ZNF202		SPSB4	EMILIN1
			C9			DNTTIP2		MMP24	IFITM3
			ATP6V1C1			LINC01128		SHISA3	ARSI
			CCNY			ATXN1L		CKS2	MTM1
			TBX5			GK5		RCL1	ERBB2
			PTH2R			CTSV		CASTOR3	ZBBX
			PKP2			INPP5E		LRFN1	TMEM134
			ENTPD4			NR4A2		ZNF48	CSTA
						CDKN2A		CFL1P1	COL1A2
						AGPAT4		PCDHB9	MMP14
						NKX2-1		KIAA1755	FAM3A
						DYRK1A		MCM3AP-AS1	CYBRD1
						FBXO42		ELFN2	STPG1
						HDGF		CYFIP2	MR1
						CCDC93		FAM222B	PPCS
						PRDM15		DEPDC7	FAM20A
						SNX30		ZNF540	KLHL38
						POU4F2		AFDN	UTS2
						MED14		RIPPLY2	SLA
						FANCD2		NR2F1-AS1	CIB1
						CEP128		PKP4	KCNK15
						XKR3		GCNT2	SFT2D2
						C20ORF204		KIFC1	ACTN1
						DPM2		SNCAIP	LIMS3
						RBMXL2		SVOP	PTGS2
						HNRNPU		MSI1	TAP1
						RAET1K		POC1A	ARHGAP30
						RBM6		PDZRN3	MSN
						DLX5		SKA2	TPP1
						GTF3C4		AURKA	ARMT1
						KMT2E		FBXO41	SLC39A4
						XRCC5		STX1B	S100A10
						BCLAF1		PID1	STXBP2
						CDR2L		SUV39H2	ITGA3
						DROSHA		HOXD10	CTAG1B
						SLFNL1		NOG	GPR132
						NCBP1		NUP42	CDKN1A
						ENTR1		CYP2R1	ADTRP
						RPRD2		CDC25C	TCTN2
						FAM156A		GREB1	A2M
						TNRC6A		MAGEL2	MAP3K2
						KIF22		MCPH1	SDCBP
						CDC6		RAB26	CLIC1
						ARTN		TWNK	CYBC1
						TEDC1		FAXC	B4GALT4
						FXR1		ZNF774	MBOAT7
						SAFB		SMG8	RHOH
						SF3A3		NCBP1	RPSAP52
						OGA		KCNJ4	FAP
						DOT1L		HMGB2	PPP1R3B
						RNF168		AASDHPPT	UBL4A
						TMEM120B		PEA15	TK2
						TCF7L2		SCAI	TFE3
						NPIPB5		FLAD1	LCE5A
						GTSE1		WDCP	APOBEC3A
						CTCF		GRIK2	GAB3
						RASAL2		NECAB2	TLR2
						SGO1		FBXW7	PDIA3
						CDK19		CCNF	RPGRIP1
						SLC27A4		CD24	LMNA
						OTUD3		BCRP3	TUBB6
						EPHB2		SLCO1A2	TRIM6
						FEN1		SYNGR1	CSF1R
						DUSP7		C3ORF70	STAT3
						FANCE		TBX5	PLD2
						BRCA2		PTPRS	ATP11C
						GLI3		VTCN1
						MYC		STRIP2
						MTIF2		TM4SF20
						DYRK2		SUZ12P1
						RAF1		CHD7
						CDV3		ISL2
						RSKR		LRCH2
						SPPL2C		MIR9-1HG
						LTA		NALCN
						ZSWIM8		ZNF536
						TP73		LNP1
						TMPRSS9		ATP6V1G2
						NCAPG		PINX1
						EZH2		DCC
						ZNF623		FAM117B
						FAM53B		BSN
						ZNF281		LIPE
						RIOK1		PBK
						STIL		CENPU
						HUWE1		BEND7
						NCOA6		RAF1
						CACFD1		CENPV
						FBXL19-AS1		RAB3A
						INHBE		WDR62
						LARGE2		C22ORF39
						TXLNG		CPLX2
						URB2		LHX5
						GPC2		XRCC2
						NSUN6		LRRC20
						AATF		PPM1D
						KLHL18		SHISA9
						KHSRP		ZNF212
						CDK20		EFNA2
						ZNF274		MAGED4
						NAA35		DTX1
						INTS6L		CNTNAP2
						RRAGD		LRRTM2
						TACC3		DCLK2
						DNAJC2		TMEM132B
						BAP1		LEPROTL1
						MICAL1		TBC1D31
						BRD2		LURAP1L
						NFXL1		PIK3C2B
						ABCC2		IGSF9
						ZNF697		HSDL1
						ACTL8		RHNO1
						UPF3B		KIF2C
						VAC14		ZNF174
						RNF4		PRR3
						ATP8B2		DNAJB5
						GRIPAP1		SCN3B
						FBLN1		HJURP
						UNC13B		RNF157
						TSC2		ZNF286A
						GOPC		TRIM62
						CHP1P2		APBA1
						DNMT3B		DLX6-AS1
						MARK2		KIF14
						ARHGEF16		ACVR2A
						KDM2A		KIF21A
						NOP14		CEP83-DT
						PLEKHG4B		PBX4
						HIRA		STMN1
						USP37		CDC6
						HNRNPR		TAFA5
						BOD1L1		MIS18A
						LINC02878		SH3BP4
						BOP1		PLS1
						CHD4		LINC00643
						GUCA1B		FHOD3
						BEND3P3		KY
						ZNF256		PDZRN4
						IGHMBP2
						SRL
						UCP3
						SENP5
						SLC37A3
						NR4A1
						HJURP
						MTF2
						PDE7A
						ZNF703
						BRWD3
						ZBTB40
						TTI1
						PCGF2
						LATS1
						BAZ2A
						TMEM184A
						TAS2R19
						BUB1
						RBL1
						KMT5A
						RPL22
						WNT5A
						ZRANB1
						XRN1
						LRIG2
						DCAF17
						POLR3D
						NRDC
						TKTL2
						BAHCC1
						CFAP44
						PHLDB2
						HSF1
						GON4L
						POU4F1
						FOXH1
						ADAM29
						BAZ1A
						LIMD1
						TFDP3
						KMT2A
						INHBC
						ZZZ3
						BRIP1
						XPO6
						ABL2
						ERICH1
						PTX4
						GOLGA4
						AGTPBP1
						TXLNA
						SRSF4
						SHB
						FBH1
						FAM168B
						NPAS4
						FOXM1
						C15ORF39
						USP7
						GTPBP1
						TET1
						ZNF75D
						INO80D
						TUT1
						CPSF1
						ADM2
						IL20RB
						ZER1
						PDPK1
						ZNF782
						PUM1
						EXOSC6
						CENPN
						UBA1
						HDAC5
						PHKA2
						TET2
						UPF2
						MUC17
						PROM2
						CDC40
						ZBTB48
						PCDHB15
						EXOSC9
						TUG1
						STK38
						EMSY
						CDK11B
						C5ORF34
						ANAPC1
						GAK
						HBS1L
						KIF21B
						KDM1B
						BMP4
						GPR107
						DNASE1
						USP1
						GNRH1
						HMMR
						TBC1D31
						SRF
						CHAF1A
						HYAL1
						HLTF
						RBM33
						NKPD1
						TSTD2
						CHTOP
						HSF2
						SF3B4
						ACTR5
						EIF4G3
						PABPC4
						GARS1
						BUB3
						PKMYT1
						TLE3
						PPAT
						HNRNPK
						TAF6
						BRD1
						NUP153
						RNF123
						BRS3
						EXT1
						DVL1
						LARP1
						TNRC6B
						KHDRBS1
						EIF5B
						FOXD4L4
						WDR27
						CEP55
						SNRNP200
						RBAK
						BCL9
						LINC00115
						WDR4
						KATNA1
						PIK3R3
						SMG1
						SON
						BIRC6
						MED23
						HEPACAM2
						AMH
						TNRC18
						CENPI
						SF3A2
						BMS1P2
						DUOXA1
						KRTCAP3
						NDOR1
						HEATR5B
						LRCH3
						DDX42
						LINC01142
						DFFB
						CDK9
						BTN2A1
						BIRC7
						LINC01512
						MUC13
						LARP4B
						CDCA5
						RABGAP1
						PLA2G4A
						ZNF407
						PRIM2
						DIRC3
						SUV39H1
						IRF2BP2
						PIWIL2
						ULBP3
						AMOTL2
						KLRA1P
						HSPD1
						PRSS53
						CELF1
						RIPOR1
						AXIN1
						PKD1
						NUTM1
						SYNE1
						HUNK
						TTC28
						CENPA
						FAM102A
						DUOX2
						SEC14L1P1
						TBC1D32
						FUS
						SMC5
						KDM7A
						ZNF629
						CLDN15
						LPAR2
						C15ORF32
						RUSF1
						UTP25
						RIC1
						INTS9
						PHC3
						DUS1L
