# Supplementary material for: Non-Association of Driver Alterations in PTEN with Differential Gene Expression and Gene Methylation in IDH1 Wildtype Glioblastomas
Source: Brain Sci. 2023 Jan 23;13(2):186. doi: 10.3390/brainsci13020186 (PMC9953940; doi:10.3390/brainsci13020186)
Supplement: Supplementary file 1 [file brainsci-13-00186-s001.zip › Supplementary Table S1B.xls]

## Sheet: Sheet1
SUPPLEMENTARY TABLE S1B
CDKN2A-HYPERMETH	CDKN2A-HYPOMETH	EGFR- HYPERMETH	EGFR- HYPOMETH	PTEN- HYPOMETH	PTEN- HYPERMETH	TP53-HYPERMETH	TP53-HYPOMETH	CDK4- HYPERMETH	CDK4-HYPOMETH	PDGFRA-HYPERMETH	PDGFR- HYPOMETH	MDM4-HYPERMETH	MDM4-HYPOMETH	RB1-HYPERMETH	RB1-HYOMETH	PIK3CA-HYPERMETH	PIK3CA-HYPOMETH	NF1-HYPERMETH	NF1-HYPOMETH	MDM2-HYPERMETH	MDM2-HYPOMETH	PIK3CA-HYPERMETH	PIK3CA-HYPOMETH
CDKN2A	KALRN	LIMS2	FABP7			DMRT3	PRKCG	UCN2	GALR1	LRBA	SERPINE2		GIPC2	DENND4C	DHX35		NDST3	PRG4	CERK	GLRX
	GDPD4	ECE1	S100A16			GPR171	CACNG3	PRR4	EEF1AKMT3		GNAI1		FAM89A	CORO2B	EPHA1		PPP1R36	GRM8	ABHD8	LTA
		SOX8	TGFB3				KCNIP3	WIPF1	EIF3D		CD3E		SYNM	HYLS1	GJD2		NMBR	KLRB1	RCN2	BLNK
		MBNL1	RDH5				CLEC10A	KALRN			RPRM		HOXB9	GPR22	SDHAF3		RNF39	HBB	NEDD4	TMEM140
		PTGDS	SOCS2				TRHDE-AS1	PRDM11			TPM3		SLC6A20	ZNF776	HYOU1		ZNF542P	AGAP2	CILK1	TRIP10
		PAQR7	SPHAR				FANCE	METTL1			NAXD		CACNA1G	ZNF131	C1ORF198		DSCAML1	SLC22A7	SLC35D2	RNF14
		RASSF1	ANK1				TP73	GBP3			SLC2A5		CUL1	SLC6A13	NSUN7		RIOK1	TRIM55	ARL3	CSTA
		LIFR	RAB34				PPP1R17	CHRNA6			TMEM59L		VAX2	SBSN	CDKN2A			HBE1	NEFL	NR3C1
		ADA	EDNRB				PRDM15	GLRX			CHIC2		SWAP70	POP1	TBR1			TBX19	TBC1D9B	BST2
		NR1H3					SLC9A3R1				ZNF542P		PLPPR3	SND1-IT1	PPP1R26			SLCO1A2	RPP30	SP100
		PRDM15					CYP3A5				DYNLRB2		GBX2	GNPTG	STX6			FBXW12	TBPL1
		MFNG					SCLT1				TIAM1		OCLN	GCM1	TADA3			RAG1	SPOCK1
		TMC6					SLC2A5				JPH3		NELFCD	FOXE3	ZNF114			SELE	CENPBD1
		CD2					RIMS3				LOXL1		SLC38A4	DCST2	SUPT3H			OR7A5	DKK1
		FAM193A					DTNBP1				GAS2L3		LTBP2	EXOSC7	TOX4			AHRR	DOP1A
		PITPNM2					CD55				LAMA5		TGFA	LRRC25	CLMP			CCDC14	GPATCH4
		MBNL1-AS1					DSCAML1				FGF17		SLC43A2	HSPG2	RPL14			PIEZO2	BBS12
		CSDC2					NPTX1				IL18RAP		BMP6	GDPD4	KCNMB1			TPH1	KRTCAP2
		PMEPA1					SH2D4B						HLA-G	CTNNA3	NUMB			C1ORF158	TAF11
		EVI2A					MYT1						CYP2S1	ADH6	NFATC4			RMDN2	SNAP91
		CYP1B1-AS1					MTHFR						SPHK1	DPEP2	CCNA1			OLFML1	ZNF180
		ATP8A2					SEMA7A						ADAMTS18	ICOS	ADGRB3			CYSLTR2	ZNF114
		EREG											DOCK5	IL20RB	TMBIM1			ADAMDEC1	KATNBL1
		CYFIP2											NEFL	CENPP	H3C7			SERPINB2	NFYC
		OTUB2											HOXC6	LTK	MIS18BP1			GUCY2C	SLIT3
		TCAP											DSP	GDF9	HMGA2			HEPACAM2	LATS1
		CAPZB											PIK3C2B	COL3A1	HLCS			SPATA22	ZUP1
		NPR3											HOXA1	TMCC1	MELTF			SGCG	COIL
		BMP3											CRYGN	PCDHGB6	NTSR1			H1-7	RSL24D1
		GPR146											FLI1	GATAD2A	RGS6			MYPN	ZNF473
		HTR2B											TIAM1	LGALS2	GAL3ST4			TMEM200A	SPATA12
		SIRT2											GABBR2	TP63	VWCE			RNF133	EBF3
		VNN2											ZNF830	ATG13	ARFGAP2			CXCR5	DDX6
		RGS17											NAT16	ZNF146	BAZ1A			TEKT5	ENOSF1
													TM6SF1	AGAP2	ZUP1			TCN1	RGS6
													CTXN1	SBNO1	MRPL1			MPZ	SERF2
													OVOL1	SDAD1	PCDHB1			FAT2	STX7
													RRP12	IFRD1	NUP155			CCDC17	RRP12
													CACNB2	BRIX1	PNPT1			CD80	SEC24C
													BCL3	GNGT2	SYNE1			MFAP5	NOP10
													DRD4	MOG	COIL			C6	GRIA4
													GRM1	EEF1AKMT3	KLHL9			MEP1A	EID2
													THEM6	FMO1	EXOSC5			DNAJC5B	ZGPAT
													CAMLG	BIRC7	SLC6A11			DSC1	MRPL42
													MICA	FAM207A	CHRNA3			OR2L13	EIF2S2
													DBP	CLDN10	PSMB9			FASLG	MLH1
													SCGB3A1	PRKD3	TFDP1			ALOX12B	AGO3
													MC4R	ASB14	ZNF600			ENTHD1	TLL1
													PLPPR1	TULP2	HEXIM2			MEP1B	ATP10D
													KRT19	CD101	MRPL4			CD3D	ARHGAP8
													DLG1	SLC12A1	H2BC9			RERGL	RANBP9
													PI4K2A	PROC	GTPBP10			CCL8	NEIL1
													MAP3K21	ZBTB14	MNAT1			TEX15	ZEB2
														SLC4A5	ORAI3			LY6G6C	BGLAP
														KATNA1	PNRC2			PPP2R2D	NDUFA3
														FAM181A	C19ORF12			PPEF2	DGCR6
														BTBD2	SNX19			HTR1F	UBE2T
														CWF19L2	NCAM2			DBNDD1	KCNK5
														COLEC10	ACCS			KEL	MLPH
														CRTAM	MYL12A			NME8	IL7
														IMPG2	SLC1A3			TGM4	SPA17
														CLOCK				MUC13	BTBD11
														LY6G6C				XIRP1	POLR3A
														LY6K				CYP4F2	IFIT3
														GTF2IRD1				OR2A4	PEAK3
														CEACAM19				OLAH	C21ORF91
														MAP3K19				HNF1A	MRPS14
														GRTP1				GALNTL5	BLOC1S2
														KCNG2				SIGLEC9	MARVELD3
														TSSK6				C12ORF54	SLC7A6
														C2				TH	SRSF6
														ECM1				DMKN	RMND1
														SBNO2				C4BPB	TLE4
														FAM193A				PLCL1	HIF1AN
														ITGA10				MS4A8	SYNCRIP
														TEAD1				ATG13	COMMD4
														TSPAN8				RNF217	CPE
														TMEM99				ABCG5	ZNF222
														ATAD3C				PCP4	GPR27
														SIRT7				UTS2R	PCGF6
														BCL2A1				DMP1	NUMB
														ASB4				CD36	FCER1G
														KLK14				ABCC9	DIS3L
														LEAP2				ADAD2	SHCBP1
														MFSD6				TSSK4	LITAF
														HLA-DOB				TMEM267	HRH3
														SMARCAL1				GMCL2	CTCF
														SIPA1L1				FETUB	QKI
														ASIP				LGSN	GNPDA2
														LRRC32				COL17A1	ORAI3
														ZNF611				MARCO	H3C2
														TNNC2				PLIN1	NDUFS6
														SP6				GJB4	VSNL1
														TAS2R20				CCL7	MED21
														PWARSN				CDC27	GMFB
														POT1				UNC45B	EXOSC5
														ATG9A				MSLN	SUCO
														MRPL43				ZNF776	PIGT
														PARP9				CLEC12A	NKAIN2
														ZSCAN5A				PCNX2	TSPAN15
														GIMAP1				LY9	PCDHGA10
														GRPEL2				ANPEP	ADCY9
														C1ORF116				RNF25	GPR62
														MAP1LC3A				POM121L1P	MTRF1
														CTAGE1				SEC14L4	ST6GALNAC6
														UBR3				GCM1	RCAN1
														SGSH				MORF4	DGKE
														TCP10L				SLC16A7	FOXQ1
														KMO				LEAP2	NECAP2
														ATP2B1				SBSN	DACH1
														CEP85L				CCL23	XPO5
														LIPC				FOXE3	RPS15
														SOX12				LIPC	MANEA
														PDC				GNGT2	CHCHD1
														CD180				MS4A15	SNX19
														MEPE				GUCA1A	PRMT5
														ADCY10				COL10A1	LMAN2L
														LCA5L				GPSM1	MAN1A1
														HUS1B				TBC1D3C	CUL2
														MTPAP				SERPINC1	DHX34
														DNAJB7				ZNF556	CDK18
														TMPRSS3				OTOA	CLPX
														HAO1				ANO3	ACKR3
														EGFL8				GPRC5D	OSM
														RGS3				PDE6H	SLC66A3
														SGCG				FCER1A	HTR7
														PHF3				TRDN	DYNLT1
														ZNF165				SYT1	POLR2K
														VTI1A				SGK2	HIKESHI
														NR5A2				LINC00158	GLRX
														MTMR6				CEL	ACY1
														HYAL3				TPRG1	BFAR
														GRM5				RFNG	CD200
														APOD				TRIM29	CHST10
														HSPB9				LGALS8	IARS1
														TMEM86B				NOS2
														ZNF137P				KRT16
														TIGD7				COX4I2
														CDH17				TTN
														SYCP2				MMP1
														NKAIN1				GCK
														DLG4				EYS
														DNMBP				SH2D1B
														CTSK				FOLR2
														PTK6				SEMA4G
														ZRANB1				CLCA2
														MKS1				GPA33
														TBL2				EEF1AKMT3
														HK1				PKD2L1
														DMBT1				FAM3D
														GRAP2				C1ORF210
														MIR600HG				LRRC7
														EFNA3				CCR4
														CD69				CACNG5
														HRC				TSPAN8
														UBN1				GLIS3
														TUBAL3				MUC5B
														ABCC12				SYCP2
														CTLA4				KRT36
														PHLDB1				TMPRSS3
														APOE				IL20RB
														RTEL1				CEACAM3
														MTURN				HAO2
														GRB7				ADAM21
														PROKR1				PTTG2
														SLC23A2				KLRD1
														JMY				UBN1
														SPOCD1				ZNF19
														MFSD14B				MMP19
														EMC1				NKAIN1
														OR2B6				FHL5
														FANCC				MYL3
														KALRN				MLANA
														GPR45				BHLHA15
														AP3B2				SLC22A1
														FABP4				TSSK1B
														TRPC3				IL1RL2
														STPG1				TMED6
														PRDM2				GPR152
														TAP2				FAM135B
														CDCA3				TNIP3
														ANKRD33				LILRB2
														KRBA2				PAPPA2
														PAXX				MROH7
														TPR				GATAD2A
														ADA2				ST6GALNAC1
														ANKS1B				TDRD9
														CALCRL				USP6
														BATF				CLDN14
														CATSPER3				SLC5A12
														TMEM186				ALX3
														SHOC2				DNAH17
														JRK				OXNAD1
														TXK				TNFSF18
														PPP1R8				C1ORF127
														ANGPT1				AMY2A
														TUBGCP2				CLEC4G
														ANXA13				PKP3
														POGZ				MKS1
														CNOT1				CAV3
														SLC25A26				PIGR
														RASD1				PROK1
														PRR4				IGFN1
														RFNG				LONRF1
														LCAT				LTK
														ENSA				PARVB
														RAET1E				TIGD7
														GLDN				HLA-DQA2
																		FAM207A
																		SELP
																		C11ORF16
																		PDZK1
																		KCNJ16
																		SLC5A10
																		FAM20B
																		ALPK1
																		SLN
																		TRPV6
																		MPDZ
																		ACMSD
																		ZNF165
																		SIRPD
																		CYP11A1
																		VTI1A
																		NOS3
																		CEACAM19
																		HCAR3
																		BCL2L10
																		WNT16
																		IL7R
																		SACS
																		INPP5J
																		KLF17
																		CPO
																		TJP3
																		CCL14
																		MSS51
																		BPIFB2
																		HBG1
																		CHRM5
																		MRAS
																		GRM5
																		CLRN3
																		SLC3A1
																		C1QTNF9
																		HAO1
																		RGS13
																		SLC5A4
																		PDC
																		CARD10
																		MMP21
																		UPK1A
																		CDH17
																		HUS1B
																		MORC1
																		FCRLB
																		SEC14L3
																		LCAT
																		PAN3
																		HLA-DQB1
																		SPATA3
																		SELL
																		C1ORF116
																		KRTAP5-9
																		SLC10A6
																		PIK3C2A
																		SULT1B1
																		CLEC12B
																		MASP2
																		CSF1R
																		DENND1B
																		NLRP6
																		GTF2IRD1
																		UPB1
																		MAP3K19
																		FRK
																		CCR9
																		CLCNKB
																		LPO
																		PPM1A
																		SHANK1
																		GRK1
																		USHBP1
																		LAMC2
																		EGLN1
																		CUBN
																		SLC14A1
																		CHRM4
																		DNAJB7
																		ITGBL1
																		SLC12A3
																		EPX
																		CUL7
																		ATG7
																		OTOF
																		MGAM
																		FLG
																		CAPSL
																		SULT1C2
																		CALHM1
																		SDAD1
																		CD7
																		ZNF611
																		IDI2
																		KNCN
																		NR2E3
																		ARFGEF3
																		PART1
																		IL1RN
																		ASPRV1
																		RIMBP2
																		JAKMIP2
																		TTLL2
																		HMGN2P46
																		MYOZ3
																		A4GNT
																		RELCH
																		TRPC3
																		NMUR2
																		IL1R1
																		CYP4B1
																		ATP2B1
																		LPAR3
																		LRP2BP
																		ITIH1
																		NGEF
																		CCL13
																		BEND7
																		AZGP1
																		RFPL1S
																		BNIPL
																		CYP3A4
																		GARRE1
																		LILRA4
																		LIFR
																		MBNL2
																		KLF1
																		TTLL6
																		ASAP1
																		KCNRG
																		ASB5
																		GIMAP5
																		TMEM182
																		KRT75
																		WDR24
																		HSPB3
																		B3GALT5
																		APOBEC3A
																		SLC4A11
																		SEPTIN3
																		SURF2
																		GTSF1
																		CENPP
																		MGAT4C
																		NR5A1
																		CX3CR1
																		PON1
																		HSD17B13
																		POPDC2
																		USH2A
																		TM4SF18
																		SLC24A2
																		LINC00304
																		FAM107B
																		GPLD1
																		H1-5
																		ABHD12B
																		TKTL2
																		LILRA3
																		MIP
																		CALCB
																		BRD7
																		ELOVL1
																		ALDH3A1
																		APOC4
																		MPO
																		CLASRP
																		IPO5
																		GATAD2B
																		DMBX1
																		DCTN1
																		KMO
																		SP6
																		ZNF511
																		CPB2
																		MAP1LC3A
																		NR1I3
																		PLD1
																		SPHAR
																		LRRC74A
																		TMCC1
																		CEP170
																		ITIH3
																		RCVRN
																		LILRB5
																		CYP8B1
																		GNB1L
																		WNT7A
																		TSHZ1
																		NLRP9
																		CCL28
																		CCDC91
																		RTP1
																		TPSAB1
																		CCDC102B
																		OTUD4
																		C1QB
																		FCN1
																		SLC4A1
																		HIPK4
																		AAGAB
																		C12ORF76
																		TPSB2
																		NLRC5
																		PRDM11
																		TAS2R10
																		TBXAS1
																		ATAD3C
																		TNNC2
																		SLC4A5
																		BOC
																		PRSS16
																		APOBEC2
																		GCNT3
																		LLCFC1
																		EHF
																		DNHD1
																		TRPM2
																		OR51E2
																		RGS9
																		TDRD3
																		LAX1
																		UTS2B
																		MS4A1
																		ANKRD7
																		MRPL2
																		SEC61A2
																		OPRD1
																		CLDN18
																		GSDMC
																		CNTN4
																		SPATA25
																		ENOX1
																		KCNJ15
																		ANXA13
																		KLB
																		ANK2
																		CCL25
																		TTR
																		FAM71E1
																		CCDC141
																		KATNA1
																		SLC39A12
																		LIPH
																		ZPR1
																		HYAL3
																		ZNF280A
																		IFT22
																		MOBP
																		EPG5
																		STOML3
																		INSL5
																		IKZF1
																		CRYBB2
																		TCF19
																		SLC39A4
																		LRRC17
																		GSDMB
																		ATP8B1
																		CORO2B
																		AHSG
																		TAS2R20
																		ADH6
																		CCM2L
																		FPR3
																		RHPN2
																		TGM5
																		SIPA1L1
																		SCN7A
																		SLC44A4
																		BMP4
																		OR2C1
																		FAM71D
																		INTS7
																		IGSF10
																		TMEM139
																		PSMG3
																		FAM106A
																		CAPN3
																		PRAP1
																		PKDREJ
																		GALNT6
																		FCRL3
																		PYY2
																		CD1E
																		SLC27A5
																		PI3
																		MARVELD1
																		OVGP1
																		MYH6
																		C1QTNF2
																		ZNF683
																		MMP3
																		CCL18
																		KIAA1549L
																		FABP6
																		ESS2
																		FEM1B
																		SLC12A1
																		IRAG1
																		SGCD
																		MARCHF10
																		GNPTG
																		CCDC177
																		BICRA
																		PRPF19
																		ADGRE1
																		C8ORF86
																		PRELP
																		SREK1
																		TUBA3E
																		KLHDC10
																		SLC1A7
																		PLA2G1B
																		BSN
																		KRBA2
																		HJV
																		CYP4F12
																		HBZ
																		MTPAP
																		FRG1
																		SPTA1
																		MIR600HG
																		EXTL1
																		HIGD1B
																		DNMBP
																		ASIC3
																		TMPRSS6
																		GPBP1L1
																		RHO
																		APOD
																		NCAPG
																		CATIP
																		PTPRH
																		SRMS
																		SLC2A9
																		KRT23
																		FNDC9
																		NEK7
																		NR2F1
																		PI4KB
																		KCNJ1
																		CALHM5
																		NECTIN4
																		GCNT2
																		BTNL2
																		RTKN2
																		CD3E
																		ZNF320
																		FUT3
																		TNNI3
																		CCDC6
																		OTOS
																		MNDA
																		UCP3
																		SND1-IT1
																		NR1H4
																		SIGLEC12
																		C4ORF50
																		VSTM4
																		MLIP
																		TEX29
																		GPR22
																		AIF1L
																		SCGB1D2
																		TMEM116
																		RASSF7
																		CLEC4F
																		LRRN3
																		PHF3
																		CACNG1
																		GPR141
																		BZW1
																		ZNF146
																		IL32
																		ACSL5
																		GFRA2
																		C22ORF31
																		SPATA9
																		RGS5
																		COL6A3
																		NSMAF
																		CLMN
																		XDH
																		UBL4B
																		GIMAP7
																		CIDEC
																		NEURL1
																		SCN9A
																		HCAR1
																		SYNE3
																		PROC
																		FAM180A
																		ADAP1
																		MYO1A
																		WDR41
																		ZNF143
																		MGP
																		OSGIN1
																		WNT8B
																		NUDC
																		TDO2
																		GLDC
																		SSUH2
																		LRRC8B
																		SLC18A1
																		FOXP1
																		AKAP13
																		TIAF1
																		CCL22
																		PC
																		MPPED2
																		MYLK3
																		PZP
																		RIPOR2
																		CASQ2
																		FZD2
																		STON2
																		TUBB2B
																		HPX
																		SLC35C1
																		COLEC11
																		KRT5
																		CD5L
																		CX3CL1
																		TMC5
																		TDRD1
																		POGZ
																		CCRL2
