# Supplementary material for: Non-Association of Driver Alterations in PTEN with Differential Gene Expression and Gene Methylation in IDH1 Wildtype Glioblastomas
Source: Brain Sci. 2023 Jan 23;13(2):186. doi: 10.3390/brainsci13020186 (PMC9953940; doi:10.3390/brainsci13020186)
Supplement: Supplementary file 1 [file brainsci-13-00186-s001.zip › Supplementary Table S1C.xls]

## Sheet: Sheet1
	SUPPLEMENTARY TABLE S1C
	CDKN2A OVEREXP PROTEINS	EGFR UNDEREXP PROTEINS	EGFR UNDEREXP PROTEINS	PTEN OVEREXP PROTEINS	PIK3CA UNDEREXP PROTEINS	NF1 OVEREXP PROTEINS	NF1 UNDEREXP PROTEINS	TP53 UNDEREXP PROTEINS
	CDH2	EGFR_PY1068	RAF1_PS338	AKT1_PT308	ERBB2_PY1248	MAP2K1_PS217_S221	EGFR_PY1173	BAX
		EGFR	MAP2K1_PS217_S221	AKT2_PT308	MYH11		ERBB2_PY1248	CDH2
		EGFR_PY1173	RPS6_PS240_S244	AKT3_PT308			EGFR_PY1068	ERBB2_PY1248
		ERBB2_PY1248	RPS6_PS235_S236	AKT1_PS473			EGFR
		CDH2	SYK	AKT2_PS473
		BCL2L11	NDRG1_PT346	AKT3_PS473
		PRDX1
		SHC1_PY317
