# Supplementary material for: Non-Association of Driver Alterations in PTEN with Differential Gene Expression and Gene Methylation in IDH1 Wildtype Glioblastomas
Source: Brain Sci. 2023 Jan 23;13(2):186. doi: 10.3390/brainsci13020186 (PMC9953940; doi:10.3390/brainsci13020186)
Supplement: Supplementary file 1 [file brainsci-13-00186-s001.zip › Supplementary Table S4.xlsx]

## Sheet: Sheet1
SUPPLEMENTARY TABLE S4
CDKN2A- UREG-mRNA	CDKN2A- DREG-mRNA	CDKN2A- HYPERMETH	CDKN2A- HYPOMETH	CDKN2A OVEREXP PROTEINS	CDKN2A UNDEREXP PROTEINS	EGFR- UREG-mRNA	EGFR- DREG-mRNA	EGFR- HYPERMETH	EGFR- HYPOMETH	EGFR-OVEREXP PROTEINS	EGFR-UNDEREXP PROTEINS	TP53- UREG-mRNA	TP53- DREG-mRNA	TP53- HYPERMETH	TP53- HYPOMETH	TP53-OVEREXP PROTEINS	TP53-UNDEREXP PROTEINS	PTEN- UREG-mRNA	PTEN- DREG-mRNA	PTEN- HYPERMETH	PTEN- HYPOMETH	PTEN-OVEREXP- PROTEINS	PTEN- UNDEREXP- PROTEINS
			GDPD4							EGFR		KANSL1L	COMMD10	MYO1H	TNFRSF17								AKT1_PS173
			KALRN							EGFR_PY1068		DNAH10	UBE2M	NRXN3	GRIK3								AKT2_PS173
			CD36							EGFR_PY1173		MMP3	RGS6	SLC7A9	CNTNAP2								AKT3_PS173
			GALNT8							EGFR_PY1248		CLIP4	N4BP2L1	EPOR	NPAS4
			ACR									SLC4A5	CLK4	DEF6	BMP3
												PTH2R	PIK3C3		ZFP82
												INTS9	SAP18		DDX28
												NXN	NDUFS4		GRIN3A
												G3BP2	CENPK		CDH9
												IRAK1	BTF3		HBEGF
												C9ORF78	ZNF83		PRKCB
												FASTKD5	BEND6		ACAP2
												LINC00310	TM6SF2		CLDN3
												MED24	WBP4		PAK5
												MRPL24	DGKZ		OMG
												ORMDL1	UGP2		CLIC5
												KMT5B	QPCT		VWC2
												NDUFS1	TLE5		LSR
												RNPS1	IL24
												TDRKH	ZFP36
												ZNF513	CLDN10
												TMEM81	TTC1
												MCF2	CCN1
												TRAPPC4	RCSD1
												PHF8	ZNF584
												OSBPL2	RNF14
												MAML2	HENMT1
												ABCC11	SLC38A6
												FRMPD3	ZNF354B
												MYH6	CXXC1
												RELN	VAV3
												PARP3	CD46
												DIO2	STX8
												SIK2	ADGRL2
												TMEM186	ATP5F1A
												PRSS12	C1ORF54
												TADA2B	CA2
												ABITRAM	TMEM161B
												AMER1	SPC25
												POLR3B	ADAM19
												RPTOR	PRX
												WNK2	SEH1L
												CIAO2B	NDUFB1
												ZBTB44	NOTCH4
												ZNF48	NPY2R
												PIGM	CCDC122
												SQLE	ARRDC5
												EXOC2	AGMAT
												PDE4DIP	SMAD4
												CXCL12	S1PR2
												CILK1	SALL4
												ERCC6L2	POMT2
												ZMYND19	CD151
												EPHB1	CDH2
												ERP29	LMCD1
												DMAP1	TYMS
												ACRV1	FAM24B
												SCRN3	ECHDC3
												PTPN1	UCHL3
												GPRC5B	FBLN7
												RABGAP1	SGK1
												COASY	IL1RAP
												AATF	OR1C1
												MNX1	GAB3
												EXOSC6	POLI
												TLE3	PPIA
												POLE3	MOCOS
												HR	ATG12
												DHX30	SYNPO
												SLC44A1	NATD1
												ASB5	ETV4
												CLCN3	SPATA6
												TBC1D24	ZDHHC20
												CDKN1B	RGS18
												BABAM2	CDC25C
												ZNF572	USP14
												KRT10-AS1	TMEM45B
												HADHA	ADGRE1
												ZKSCAN2	PSMG2
												DYRK2	ANXA5
												PEX12	FKBP3
												POLR2B	FLT3
												RRN3	PRKD1
												ZSWIM5	TTC37
												NCBP1	NAT1
												ENPP5	PDYN
												TIGD2	IER3IP1
												GASK1B	ELF5
												INVS	PCSK5
												B3GALT6	PJA2
												LINC01121	MICU2
												EHD1	RGR
												PAG1	GIN1
												PHYHIPL	MYOZ3
												KCNH8	CAPNS1
												NOL11	CPS1-IT1
												ELOC	TRIM38
												ESR1	POU3F1
												SIDT1	ITIH3
												MTSS1	IL16
												REXO4	MIS18BP1
												NOLC1	MAGEA3
												FASN	SLC25A46
												EPC2	GASK1A
												STRADB	ARPC4
												KTI12	MXRA5
												TMEM131L	EMB
												TMEM192	GTDC1
												PTCD1	CCDC144A
												VPS11	LHFPL6
												H2AW	PPP2R5D
												UBR4	TRPM3
												FBXW5	SMCHD1
												FAM171B	PRSS3
												SURF2	AP1S2
												MED29	DLEU7
												SPTBN2	NDST1
												SCN3A	SRARP
												UTP23	TMEM205
												UBE4B	DUSP1
												PRSS55	LZTS1
												DYNC1I1	MPND
												PC	AIRE
												CIT	POC5
												METTL14	HLA-F
												SURF6	TC2N
												ZSWIM1	SPRR1A
												PRDM4	CHL1
												HAND2-AS1	H4C6
												COG8	FLJ44635
												KLHL21	PPP2R2B
												ANTXR1	OSBPL3
												CYP26B1	FLVCR2
												SBNO1	STAU2
												ZBTB39	TFDP1
												CASKIN2	CCN2
												MCPH1	CALM1
												ACSBG2	TOMM20L
												MOCS3	CCNE2
												ADAM22	PTAR1
												SUPT7L	MAP3K6
												TFDP2	SEC24A
												TAPT1	TMSB10
												VWC2	ME2
												C8ORF33	ZNF451
												DDX31	TENT5B
												TBC1D32	GGTLC2
												ZNF10	SLC9A2
												FAM98A	IFNGR2
												CDIN1	NEDD8
												RADX	ODF3L2
												TMEM25	SERPINE1
												KDM2A	SAAL1
												FBXO31	RPL36AL
												LRRTM4	LATS2
												PJA1	ZIC5
												PRKCQ	RCAN1
												PLA2G4A	LMAN1L
												SS18L1	KRT2
												DUSP7	NKG7
												CBWD1	AFP
												EMC8	PRG3
												GTF3C4	AURKB
												TARS3	ARTN
												CRNKL1	SPDL1
												CHD2	SLC10A5
												ZCCHC14	RGS14
												CCDC183	OTULINL
												FAM117A	SNAI2
												EDC4	CXCL1
												COA4	NDP
												DAZAP2	CLCN1
												UPF3B	GBP6
												C8B	HAUS1
												CHMP7	ASL
												CCDC142	DYM
												NPRL3	IMMP1L
												HTATSF1	IGHD
												SLITRK5	PPP2CA
												RBM12B	TNFRSF10C
												RECQL5	RBMX
												PDZD8	HSPA6
												TTF1	PLD4
												MYCL	SEBOX
												MAP2	RPL22L1
												LCA5	APOM
												AIFM1	GNG13
												PLCB4	TMEM44
												WDR77	ADA
												PIK3R4	TYROBP
												GFPT1	PRDM1
												CSDC2	ITGA5
												MAPK8IP3	ITM2A
												KLHL20	RPL39L
												CELSR1	SLC26A8
												SEC23B	EPSTI1
												CWC25	RFC2
												TSC2	TFCP2L1
												KIAA1958	SERPINH1
												MEX3B	MATR3
												PHB2	TNFAIP3
												AMDHD1	GUCA1C
												ZNF512	ATP13A4
												HTR2B	MAGEA12
												OPRPN	STX7
												AARS1	CCL28
												OSR1	GBP4
												SYAP1	SNX6
												CNOT1	PTK7
												CDC14B	HPN
												BTN2A1	RPGRIP1
												WDCP	PRKAA1
												MAEA	ANKRD12
												ATIC	MYL6
												MYOC	SNAI3
												KAT6A	SULT2B1
												CPSF3	OVOL1
												DACH1	MCTS1
												CYP3A43	SRGN
												ASAH1	COX7A1
												FAM199X	IL1RL1
												FAM120A	ANKDD1A
												KIF3C	CHST2
												MED17	GGT1
												DRP2	KLHDC7B
												PNLIPRP1	LYZ
												ATP6V1H	MRPL57
												IL1RAPL1
												OR4N4
												KDM4D
												GPR158
												CCDC115
												MED12
												ARID1A
												PLVAP
												MLYCD
												CRMP1
												SLITRK6
												ZNF518B
												CYP2U1
												ANKRD6
												TRUB1
												IWS1
												NKAIN1
												TXNRD1
												MMP24
												VHLL
												TET2
												NUP153
												ZNF275
												C2CD3
												ATP6V0A1
												PIP4K2B
												GPT2
												TUSC1
												ACBD5
												NBPF1
												MRPL28
												HAUS3
												LINC02904
												LSG1
												ARMCX1
												NCAPD2
												NARS2
												HORMAD2
												ZNF696
												ACVR2B
												HAND2
												SNIP1
												ZC4H2
												CCN5
												SNN
												JADE1
												KCNAB1
												TRIM25
												CSK
												HDAC4
												CCDC51
												LRRC47
												CLCN6
												ATP5PF
												BIRC6
												SEC61B
												UBQLN2
												XAGE3
												H2BC12L
												GALNT13
												ACACB
												GCLC
												TRIM37
												DUSP14
