# Supplementary material for: Non-Association of Driver Alterations in PTEN with Differential Gene Expression and Gene Methylation in IDH1 Wildtype Glioblastomas
Source: Brain Sci. 2023 Jan 23;13(2):186. doi: 10.3390/brainsci13020186 (PMC9953940; doi:10.3390/brainsci13020186)
Supplement: Supplementary file 1 [file brainsci-13-00186-s001.zip › Supplementary Table S7.xlsx]

## Sheet: Sheet1
		Supplementary Table S7: Lists of DEMs that are common between DEMs found in association with DAs in CDKN2A, EGFR and TP53
CDKN2A-UREG ^ EGFR-UREG		CDKN2A-DREG ^ EGFR-DREG		CDKN2A-UREG ^ TP53-DREG		CDKN2A-DREG ^ TP53-UREG		EGFR-UREG ^ TP53-DREG		EGFR-DREG ^ TP53-UREG
NIPSNAP2		MTAP		FBXO3		CDKN2A		EGFR		IRS1
RGS6		PPFIA2		ST8SIA1		CDKN2B-AS1		ALDH1L1		COL11A1
ART3		PCLO		MIPEP		CDKN2A-DT		RGS6		ARHGAP28
KCNF1		ADAMTSL1		ART3		MTAP		COQ8B		CACNA2D1
PDGFA		FLRT2		PDE4B		PPFIA2		BBOX1		AGTPBP1
TNFRSF19		DGAT2		TXNDC15		PLCB4		FAM98C		BICD2
GNG7		UBAP2		TMBIM6		FBLN1		RNF180		SLCO5A1
ZFHX4-AS1		ANO5		RGS6		KCNK2		DDB2		PPFIA2
SPATA6		PRDM8		LIMS3		RUSC2		ACSS3		MTPAP
TM6SF2		STXBP6		BIRC2		DLX5		ART3		ANKRD26P1
ACSL3		CLDN6		ZFR		ARHGEF39		LRRC75A		GTPBP4
CDK6		DLX6		FEZ2		UBAP2		GRIK1		SUPV3L1
		SHB		PDGFA		PRSS12		PKIB		ABL2
		SLC16A7		TCTN1		SLC25A51		KCTD14		TAF4B
		CACNA2D1				TSC22D2		CAPNS1		FBXL19-AS1
		FAM133A				ZFAT		PDGFA		RASAL2
		TKTL2				GRM2		GAMT		SNX30
		KDM4C				RNPS1		FDXR		ALDH18A1
		SEMA3C				CLDN6		TMED1		FAM53B
		CLGN				FOXN3		MPV17L		RAPGEF1
		NOLC1				MYORG		LIPC		CLGN
		NDST3				SHB		LKAAEAR1		NOLC1
		RRP1B				ARTN		EDA2R		WNT5A
		GRIP1				CNTLN		SOX15		PPRC1
		POLR3A				CACNA2D1		GATM		SEC24C
						ZNF367		TMEM147		RNF144A
						TSSK3		TMIE		MTAP
						FAM72D		C11ORF49		ZNF697
						U2AF1		CHST8		RICTOR
						TKTL2		COMMD10		ZNRF1
						SBSPON		CIB2		KDM4C
						KDM4C		ILK		CDV3
						UBE2G2		KCNIP1		PDCD11
						RCL1		TLCD1		RRP1B
						CLGN		PHLDA3		RYBP
						DENND4B		METTL7A		RAD23B
						NFX1		BAX		FAM20B
						USP31		NDP		CDR2L
						NOLC1		RABAC1		FBH1
						SH3RF3				GOLGA2
						LSMEM2				SRL
						FGF12				CRYBG3
						E2F1				SYNE1
						RRP1B				TCOF1
						SPPL2C				VTCN1
						LTA				IGF2R
						MAST2				DIRC3
						NOL6				CCNJ
						IRF2BP2				MAP3K4
						ONECUT2				IPPK
						TRIM11				CHML
						TRIM45				PABPC4
						FAM72B				ZRANB1
						HDAC5				ANP32B
						RBMXL2				DYRK2
										TMEM184A
										TTF1
										FERMT1
										SMURF1
										TTC3
										TAF5
										OBSCN
										SHB
										ST8SIA2
										UBAP2
										CTSV
										HNRNPH3
										ADAM29
										CLDN6
										BEND3P3
										PLAA
										TKTL2
										KDM2A
										FOXD4L4
										GBF1
										ABCC1
										DDX10
										ATP6V0A4
										CERS6
										CAVIN4
										ZNF281
										SENP2
										GOLGA4
										ULBP2
